# Supplementary material for: Glycosylation of IgG Associates with Hypertension and Type 2 Diabetes Mellitus Comorbidity in the Chinese Muslim Ethnic Minorities and the Han Chinese
Source: J Pers Med. 2021 Jun 29;11(7):614. doi: 10.3390/jpm11070614 (PMC8307283; doi:10.3390/jpm11070614)
Supplement: Supplementary file 1 [file jpm-11-00614-s001.zip]

Archive with 1 entries (1 files):
- jpm-1232692-supplementary.xlsx
