# Supplementary material for: Glycosylation of IgG Associates with Hypertension and Type 2 Diabetes Mellitus Comorbidity in the Chinese Muslim Ethnic Minorities and the Han Chinese
Source: J Pers Med. 2021 Jun 29;11(7):614. doi: 10.3390/jpm11070614 (PMC8307283; doi:10.3390/jpm11070614)
Supplement: Supplementary file 1 [file jpm-11-00614-s001.zip › jpm-1232692-supplementary.xlsx]

## Sheet: table S1
Table S1 The structures of 24 directly measured IgG glycan peaks by UPLC
Glycan peak	Main structure	Description	Glycan peak	Main structure	Description
GP1		FA1	GP13		A2BG2
GP2		A2	GP14		FA2G2
GP3		A2B	GP15		FA2BG2
GP4		FA2	GP16		FA2G1S1
GP5		M5	GP17		A2G2S1
GP6		FA2B	GP18		FA2G2S1
GP7		A2G1	GP19		FA2BG2S1
GP8		FA2[6]G1	GP20		FA2FG2S1
GP9		FA2[3]G1	GP21		A2G2S2
GP10		FA2[6]BG1	GP22		A2BG2S2
GP11		FA2[3]BG1	GP23		FA2G2S2
GP12		A2G2	GP24		FA2BG2S2
A, number of antenna's attached to the core sequence (existing of two NAcetylglucosamine (GlcNAc) and three mannose residues); B, bisecting GlcNac β1–4 linked to β1–3 mannose; F, α-1,6 linked core fucose; G, number of β1–4 linked galactoses; [3]G1, galactose on the antenna of the α1–3 linked mannose; [6]G1, galactose on the antenna of the α1–6 linked mannose; M, number of mannose residues; S, sia…
Blue square, GlcNac; green circle, mannose; red triangle, core fucose; yellow circle, galactose; purple rhomb, sialic acid.

## Sheet: table S2
Table S2 Demographic and biochemical characteristics of the study subjects in the four Chinese ethnic groups: Kirgiz, Tajik, Uygur, and Han
	Kirgiz						Tajik						Uygur						Han Chinese
Variables	HDC	HTN	T2DM	Controls	p*		HDC	HTN	T2DM	Controls	p*		HDC	HTN	T2DM	Controls	p*		HDC	HTN	T2DM	Controls	p*
	(n = 33)	(n = 62)	(n = 22)	(n = 48)			(n = 18)	(n = 50)	(n = 15)	(n = 63)			(n = 16)	(n = 71)	(n = 14)	(n = 72)			(n = 72)	(n = 112)	(n = 50)	(n = 165)
Gender (male, n, %)	16 (48.50%)	21 (33.90%)	10 (45.50%)	76 (41.53%)	3.29 × 10-1		15 (83.30)	25 (50.00)	5 (33.30)	29 (46.00)$#	1.80 × 10-2		6 (37.50%)	25 (35.20%)	1 (7.10%)	32 (44.40%)	6.70 × 10-2		37 (51.39%)	58 (50.43%)	23 (46.00%)	26 (15.76%)#	< 1.00 × 10-3
Age (years)	64 ± 10	62 ± 12	66 ± 14	56 ± 13	8.67 × 10-3		55 (49, 70)	51 (45, 63)	39 (29, 48)	41 (34, 48)$#	6.12 × 10-8		61 (53, 67)	56 (48, 66)	52 (45, 60)	56 (48, 64)	2.59 × 10-1		66 (49, 76)	49 (43, 54)	54 (46, 73)	46 (42, 50)&#	< 1.00 × 10-3
BMI (kg/m2)	24.76 ± 4.81	25.70 ± 4.87	26.04 ± 5.33	23.94 ± 4.77	2.48 × 10-1		28.76 ± 3.50	28.82 ± 4.07	27.38 ± 3.15	27.73 ± 3.68	3.29 × 10-1		26.42 ± 3.73	26.96 ± 4.69	25.44 ± 3.93	25.48 ± 4.87	2.34 × 10-1		24.97 (23.03, 27.04)	25.68 (23.84, 27.76)	24.22 (21.73, 27.53)	23.11 (21.57, 25.08)#	< 1.00 × 10-3
SBP (mmHg)	140 (140, 160)	150 (140, 160)	120 (110, 120)	120 (110, 120)$#	6.11 × 10-19		158 (140, 180)	156.5 (140, 171)	118 (111, 120)	120 (110, 125)$#	1.37 × 10-17		150 (133, 159)	140 (130, 150)	118 (110, 130)	120 (100, 120)$#	4.10 × 10-17		148.88 ± 15.77	132.77 ± 10.53	116.00 ± 16.16	104.87 ± 7.38$#	< 1.00 × 10-3
DBP (mmHg)	98 (90, 100)	93 (90, 100)	78 (70, 80)	70 (70, 80)$#	1.42 × 10-18		93 (80, 97)	90 (86, 99)	76 (71, 80)	75 (65, 80)$#	8.33 × 10-13		90 (90, 100)	90 (80, 100)	70 (60, 76)	80 (70, 80)$#	1.75 × 10-17		83.67 ± 10.31	93.13 ± 6.01	71.92 ± 10.14	68.57 ± 3.84&$#	< 1.00 × 10-3
FBG (mmol/L)	7.20 (6.70, 8.15)	5.55 (5.09, 5.90)	6.95 (6.68, 7.88)	5.55 (5.12, 6.10)&#	1.07 × 10-23		7.35 (6.7, 7.95)	5.20 (4.78, 5.70)	7.00 (6.70, 7.60)	4.90 (4.50, 5.40)&#	8.58 × 10-17		7.60 (6.63, 8.42)	5.30 (5.00, 5.50)	7.10 (6.60, 8.34)	5.40 (5.03, 5.79)&#	4.57 × 10-16		7.37 (5.60, 8.49)	5.32 (5.07, 5.78)	7.58 (6.77, 7.87)	5.03 (4.76, 5.36)&#	< 1.00 × 10-3
TC (mmol/L)	4.72 ± 1.18	4.98 ± 1.31	4.40 ± 0.73	4.94 ± 1.05	1.72 × 10-1		4.47 (3.59, 5.02)	4.54 (3.76, 5.01)	5.09 (3.95, 5.98)	4.59 (3.75, 5.44)	2.48 × 10-1		5.07 ± 0.85	4.85 ± 0.89	4.60 ± 0.71	5.00 ± 0.80	2.80 × 10-1		4.59 ± 1.47	5.19 ± 0.93	4.59 ± 1.15	5.06 ± 0.92&#	7.00 × 10-3
TG (mmol/L)	3.1 (2.41, 3.70)	2.78 (2.33, 3.59)	3.12 (2.78, 3.64)	3.06 (2.59, 3.74)	2.07 × 10-1		2.67 (2.26, 2.97)	2.78 (2.30, 3.09)	2.68 (2.35, 3.19)	2.65 (2.22, 2.95)	8.09 × 10-1		3.63 (3.27, 4.14)	3.45 (3.11, 4.09)	3.63 (3.06, 4.34)	3.64 (3.28, 4.38)	2.50 × 10-1		1.45 (1.05, 2.17)	1.52 (1.03, 2.38)	1.10 (0.71, 1.97)	0.98 (0.77, 1.44)$#	< 1.00 × 10-3
HDL (mmol/L)	1.94 ± 0.48	1.79 ± 0.44	1.83 ± 0.27	1.90 ± 0.39	5.21 × 10-1		1.67 ± 0.42	1.70 ± 0.44	1.49 ± 0.31	1.71 ± 0.42	3.06 × 10-1		1.75 (1.35, 2.07)	1.54 (1.11, 2.05)	1.30 (0.95, 2.85)	1.56 (1.05, 2.38)	9.20 × 10-1		1.20 (0.95, 1.50)	1.49 (1.25, 1.70)	1.41 (1.07, 1.66)	1.66 (1.44, 1.89)&#	< 1.00 × 10-3
LDL (mmol/L)	3.29 (2.82, 4.04)	3.30 (2.69, 3.87)	2.86 (2.25, 3.51)	3.20 (2.70, 3.80)	2.00 × 10-1		2.52 (2.06, 3.55)	2.63 (2.22, 3.02)	2.85 (2.5, 3.79)	2.72 (2.10, 3.62)	3.35 × 10-1		1.36 (1.07, 1.56)	1.39 (1.11, 1.60)	1.39 (1.25, 1.59)	1.25 (1.06, 1.53)	4.73 × 10-1		2.39 (1.86, 3.02)	2.76 (2.37, 3.26)	2.35 (1.80, 2.96)	2.65 (2.24, 3.19)&#	< 1.00 × 10-3
Dyslipidemia (n, %)	29 (87.90)	50 (80.60)	20 (90.90)	161 (87.98)	5.73 × 10-1		13 (72.20)	37 (74.00)	13 (86.70)	48 (76.20)	7.56 × 10-1		15 (93.80)	62 (87.30)	14 (100.00)	71 (98.60)	3.40 × 10-2		35 (48.61%)	36 (32.14%)	17 (34.00%)	31 (18.79%)#	< 1.00 × 10-3
Data are shown as mean ± standard deviation or median (P25, P75).
If the continuous variables were normally distributed, the t-test was used to analyze the differences between the groups. Otherwise, the Kruskal-Wallis test was used. χ2 test: Gender, Dyslipidemia.
BMI, body mass index; DBP, diastolic blood pressure; FBG, fasting blood glucose; HDC, hypertension and type 2 diabetes mellitus comorbidity; HDL, high-density lipoprotein cholesterol; HTN, hypertension; LDL, low-density lipoprotein cholesterol; SBP, systolic blood pressure; T2DM, type 2 diabetes mellitus; TC, total cholesterol; TG, total triglycerides; P25, the 25th percentile; P75, the 75th perc…
p* < 0.05 was considered statistical significance.
&p < 0.0083 was considered statistical significance between HDC and HTN.
$p < 0.0083 was considered statistical significance between HDC and T2DM.
#p < 0.0083 was considered statistical significance between HDC and Controls.

## Sheet: table S3
Table S3 The description of IgG glycome composition and the levels of IgG glycan traits in the HDC, HTN, T2DM patients, and healthy controls for the pooled samples from Chinese Muslim ethnic minorities and the Han Chinese samples
			Pooling of Chinese Muslim ethnic minorities									Han Chinese
Glycans	Description	Calculation	Pooled (n = 484)	HDC (n = 67)	HTN (n = 183)	T2DM (n = 51)	Controls (n = 183)	pa1	pa2	pb		Pooled (n = 399)	HDC (n = 72)	HTN (n = 112)	T2DM (n = 50)	Controls (n = 165)	pa1	pa2	pb
Directly measured glycans
GP1	FA1	The percentage of FA1 glycan in total IgG glycans	0.10 (0.08, 0.12)	0.11 (0.09, 0.14)	0.10 (0.08, 0.11)	0.10 (0.08, 0.12)	0.10 (0.08, 0.12)&#	< 1.00 × 10-3	< 1.00 × 10-3	4.00 × 10-2		0.06 (0.05, 0.09)	0.07 (0.05, 0.10)	0.06 (0.04, 0.08)	0.07 (0.05, 0.10)	0.06 (0.04, 0.09)	< 1.00 × 10-3	< 1.00 × 10-3	1.01 × 10-1
GP2	A2	The percentage of A2 glycan in total IgG glycans	0.81 (0.52, 1.18)	0.90 (0.56, 1.33)	0.83 (0.54, 1.27)	0.82 (0.49, 1.18)	0.77 (0.49, 1.11)	< 1.00 × 10-3	< 1.00 × 10-3	2.39 × 10-1		0.35 (0.24, 0.49)	0.40 (0.25, 0.64)	0.35 (0.25, 0.54)	0.36 (0.25, 0.55)	0.31 (0.22, 0.41)#	< 1.00 × 10-3	< 1.00 × 10-3	2.16 × 10-4
GP3	A2B	The percentage of A2B glycan in total IgG glycans	0.12 (0.10, 0.15)	0.13 (0.12, 0.16)	0.12 (0.10, 0.14)	0.13 (0.10, 0.15)	0.12 (0.10, 0.14)&#	6.00 × 10-3	< 1.00 × 10-3	6.00 × 10-3		0.27 (0.22, 0.36)	0.30 (0.22, 0.39)	0.28 (0.23, 0.35)	0.26 (0.22, 0.38)	0.27 (0.21, 0.35)	< 1.00 × 10-3	< 1.00 × 10-3	4.43 × 10-1
GP4	FA2	The percentage of FA2 glycan in total IgG glycans	26.66 (21.99, 31.51)	29.14 (25.36, 32.85)	26.91 (22.29, 31.66)	27.50 (22.60, 31.96)	25.77 (20.34, 30.46)#	2.00 × 10-1	2.40 × 10-2	3.00 × 10-3		15.52 (12.32, 19.14)	15.82 (12.96, 19.96)	15.99 (13.21, 19.69)	17.37 (12.64, 20.76)	13.96 (11.43, 17.09)#	< 1.00 × 10-3	< 1.00 × 10-3	2.24 × 10-4
GP5	M5	The percentage of M5 glycan in total IgG glycans	0.17 (0.15, 0.19)	0.18 (0.16, 0.20)	0.16 (0.15, 0.19)	0.16 (0.15, 0.18)	0.16 (0.15, 0.19)&#$	1.00 × 10-3	< 1.00 × 10-3	4.00 × 10-3		0.23 (0.19, 0.28)	0.25 (0.20, 0.29)	0.23 (0.20, 0.28)	0.23 (0.19, 0.27)	0.23 (0.19, 0.27)	< 1.00 × 10-3	< 1.00 × 10-3	6.07 × 10-1
GP6	FA2B	The percentage of FA2B glycan in total IgG glycans	6.23 (5.13, 7.42)	6.79 (5.90, 8.16)	6.26 (5.39, 7.47)	6.26 (5.05, 7.51)	5.95 (4.89, 7.06)&#	4.00 × 10-2	< 1.00 × 10-3	1.00 × 10-3		3.84 (3.11, 4.98)	4.62 (3.72, 5.68)	4.06 (3.34, 5.07)	4.33 (3.59, 5.44)	3.43 (2.95, 4.17)#	< 1.00 × 10-3	< 1.00 × 10-3	8.24 × 10-10
GP7	A2G1	The percentage of A2G1 glycan in total IgG glycans	0.43 (0.33, 0.56)	0.42 (0.32, 0.63)	0.41 (0.32, 0.55)	0.40 (0.32, 0.52)	0.44 (0.33, 0.57)	< 1.00 × 10-3	< 1.00 × 10-3	7.06 × 10-1		0.57 (0.38, 0.73)	0.51 (0.28, 0.66)	0.55 (0.41, 0.76)	0.59 (0.39, 0.72)	0.58 (0.39, 0.74)	1.00 × 10-3	< 1.00 × 10-3	4.30 × 10-2
GP8	FA2[6]G1	The percentage of FA2[6]G1 glycan in total IgG glycans	18.08 (17.06, 19.20)	17.75 (16.37, 18.79)	18.18 (17.17, 19.18)	18.25 (16.55, 19.18)	18.07 (17.12, 19.55)	2.00 × 10-1	7.29 × 10-1	1.08 × 10-1		18.45 (17.11, 19.54)	18.18 (16.82, 19.06)	18.84 (17.46, 19.79)	17.91 (16.42, 19.1)	18.48 (17.31, 19.48)	4.40 × 10-2	< 1.00 × 10-3	1.40 × 10-2
GP9	FA2[3]G1	The percentage of FA2[3]G1 glycan in total IgG glycans	8.90 (8.12, 9.61)	8.83 (7.81, 9.70)	8.92 (8.16, 9.53)	8.80 (7.80, 9.79)	9.00 (8.25, 9.61)	1.64 × 10-1	< 1.00 × 10-3	6.44 × 10-1		9.67 (8.75, 10.57)	9.85 (9.10, 10.85)	9.69 (8.97, 10.55)	9.52 (8.56, 10.24)	9.67 (8.71, 10.63)	2.00 × 10-1	7.75 × 10-1	5.23 × 10-1
GP10	FA2[6]BG1	The percentage of FA2[6]BG1 glycan in total IgG glycans	4.58 (4.06, 5.22)	4.63 (4.19, 5.30)	4.60 (4.12, 5.15)	4.54 (3.81, 5.33)	4.54 (3.99, 5.17)	3.00 × 10-2	5.00 × 10-3	5.29 × 10-1		4.99 (4.39, 5.64)	5.16 (4.40, 5.73)	5.22 (4.25, 5.88)	5.29 (4.79, 6.18)	4.80 (4.33, 5.27)&	8.00 × 10-3	1.00 × 10-3	2.63 × 10-3
GP11	FA2[3]BG1	The percentage of FA2[3]BG1 glycan in total IgG glycans	0.67 (0.59, 0.75)	0.71 (0.62, 0.79)	0.67 (0.59, 0.74)	0.66 (0.56, 0.75)	0.66 (0.58, 0.75)#	2.00 × 10-1	< 1.00 × 10-3	3.50 × 10-2		0.67 (0.60, 0.76)	0.68 (0.61, 0.81)	0.69 (0.62, 0.76)	0.68 (0.62, 0.81)	0.65 (0.58, 0.73)	1.00 × 10-3	1.00 × 10-3	1.47 × 10-2
GP12	A2G2	The percentage of A2G2 glycan in total IgG glycans	0.72 (0.51, 0.97)	0.66 (0.49, 0.92)	0.72 (0.49, 0.92)	0.68 (0.48, 1.03)	0.74 (0.57, 1.03)	< 1.00 × 10-3	< 1.00 × 10-3	1.14 × 10-1		0.93 (0.62, 1.30)	0.73 (0.48, 1.14)	0.89 (0.61, 1.24)	0.91 (0.59, 1.32)	1.07 (0.70, 1.42)#	< 1.00 × 10-3	< 1.00 × 10-3	1.37 × 10-3
GP13	A2BG2	The percentage of A2BG2 glycan in total IgG glycans	0.24 (0.21, 0.27)	0.25 (0.21, 0.28)	0.24 (0.21, 0.27)	0.23 (0.20, 0.27)	0.24 (0.22, 0.28)	1.00 × 10-3	< 1.00 × 10-3	1.48 × 10-1		0.47 (0.39, 0.55)	0.43 (0.33, 0.53)	0.46 (0.37, 0.54)	0.48 (0.37, 0.54)	0.50 (0.42, 0.59)#	4.50 × 10-2	< 1.00 × 10-3	1.20 × 10-4
GP14	FA2G2	The percentage of FA2G2 glycan in total IgG glycans	11.23 (9.15, 14.55)	10.16 (8.69, 12.35)	10.83 (9.15, 14.17)	11.16 (8.88, 14.45)	12.22 (9.63, 15.72)#	< 1.00 × 10-3	< 1.00 × 10-3	1.00 × 10-3		17.59 (15.15, 20.59)	16.13 (13.23, 17.71)	17.26 (14.63, 19.86)	15.66 (13.31, 18.76)	19.56 (16.6, 21.87)#	1.77 × 10-1	1.12 × 10-1	3.19 × 10-12
GP15	FA2BG2	The percentage of FA2BG2 glycan in total IgG glycans	1.37 (1.17, 1.63)	1.31 (1.14, 1.59)	1.39 (1.17, 1.59)	1.33 (1.12, 1.64)	1.38 (1.20, 1.69)	< 1.00 × 10-3	< 1.00 × 10-3	2.42 × 10-1		1.98 (1.63, 2.27)	1.90 (1.59, 2.21)	1.89 (1.61, 2.27)	1.86 (1.49, 2.27)	2.05 (1.74, 2.28)	9.40 × 10-2	1.91 × 10-1	1.52 × 10-2
GP16	FA2G1S1	The percentage of FA2G1S1 glycan in total IgG glycans	2.74 (2.46, 3.07)	2.61 (2.33, 2.91)	2.74 (2.48, 3.09)	2.93 (2.55, 3.18)	2.76 (2.48, 3.05)$	2.00 × 10-1	2.00 × 10-2	1.80 × 10-2		3.06 (2.70, 3.41)	3.10 (2.70, 3.43)	3.15 (2.80, 3.50)	2.96 (2.55, 3.56)	2.96 (2.66, 3.25)	1.60 × 10-2	< 1.00 × 10-3	8.80 × 10-2
GP17	A2G2S1	The percentage of A2G2S1 glycan in total IgG glycans	0.99 (0.88, 1.11)	0.95 (0.86, 1.09)	0.99 (0.89, 1.09)	0.99 (0.85, 1.14)	1.00 (0.89, 1.14)	< 1.00 × 10-3	< 1.00 × 10-3	3.77 × 10-1		0.99 (0.83, 1.17)	0.90 (0.78, 1.05)	0.98 (0.81, 1.12)	1.01 (0.78, 1.17)	1.06 (0.88, 1.22)#	< 1.00 × 10-3	< 1.00 × 10-3	2.86 × 10-3
GP18	FA2G2S1	The percentage of FA2G2S1 glycan in total IgG glycans	7.77 (6.32, 9.72)	6.88 (6.01, 8.15)	7.61 (6.39, 9.53)	7.47 (5.91, 9.80)	8.48 (6.72, 10.66)&#	< 1.00 × 10-3	< 1.00 × 10-3	1.00 × 10-3		11.87 (10.08, 14.14)	10.91 (9.62, 12.44)	11.84 (9.95, 13.22)	10.97 (9.48, 14.06)	13.11 (10.92, 14.91)#	4.00 × 10-3	1.00 × 10-3	5.00 × 10-6
GP19	FA2BG2S1	The percentage of FA2BG2S1 glycan in total IgG glycans	1.83 (1.65, 2.04)	1.75 (1.63, 2.03)	1.85 (1.67, 2.02)	1.86 (1.62, 2.12)	1.82 (1.65, 2.04)	< 1.00 × 10-3	< 1.00 × 10-3	7.09 × 10-1		1.89 (1.70, 2.14)	2.09 (1.81, 2.43)	1.85 (1.63, 2.05)	1.96 (1.65, 2.25)	1.86 (1.70, 2.11)&#	< 1.00 × 10-3	< 1.00 × 10-3	2.07 × 10-3
GP20	FA2FG2S1	The percentage of FA2FG2S1 glycan in total IgG glycans	0.34 (0.30, 0.40)	0.33 (0.29, 0.38)	0.33 (0.30, 0.39)	0.35 (0.29, 0.40)	0.36 (0.31, 0.42)	< 1.00 × 10-3	< 1.00 × 10-3	3.20 × 10-2		0.32 (0.25, 0.41)	0.25 (0.04, 0.34)	0.31 (0.25, 0.40)	0.26 (0.08, 0.35)	0.37 (0.30, 0.45)&#	< 1.00 × 10-3	< 1.00 × 10-3	4.67 × 10-13
GP21	A2G2S2	The percentage of A2G2S2 glycan in total IgG glycans	0.62 (0.55, 0.69)	0.60 (0.53, 0.68)	0.61 (0.56, 0.70)	0.63 (0.55, 0.67)	0.62 (0.55, 0.70)	< 1.00 × 10-3	< 1.00 × 10-3	6.73 × 10-1		0.66 (0.57, 0.78)	0.65 (0.57, 0.76)	0.65 (0.57, 0.75)	0.63 (0.54, 0.81)	0.69 (0.57, 0.79)	1.00 × 10-3	< 1.00 × 10-3	5.80 × 10-1
GP22	A2BG2S2	The percentage of A2BG2S2 glycan in total IgG glycans	0.15 (0.13, 0.18)	0.14 (0.12, 0.18)	0.15 (0.13, 0.18)	0.15 (0.13, 0.19)	0.16 (0.13, 0.19)	< 1.00 × 10-3	< 1.00 × 10-3	1.78 × 10-1		0.10 (0.07, 0.13)	0.09 (0.07, 0.12)	0.11 (0.09, 0.13)	0.10 (0.07, 0.13)	0.10 (0.08, 0.14)&#	< 1.00 × 10-3	< 1.00 × 10-3	2.67 × 10-3
GP23	FA2G2S2	The percentage of FA2G2S2 glycan in total IgG glycans	1.57 (1.31, 1.89)	1.45 (1.16, 1.78)	1.56 (1.31, 1.89)	1.62 (1.29, 1.90)	1.61 (1.37, 1.90)#	< 1.00 × 10-3	< 1.00 × 10-3	3.90 × 10-2		1.65 (1.33, 2.05)	1.68 (1.33, 2.10)	1.62 (1.34, 1.99)	1.50 (1.25, 1.92)	1.69 (1.36, 2.10)	< 1.00 × 10-3	< 1.00 × 10-3	2.99 × 10-1
GP24	FA2BG2S2	The percentage of FA2BG2S2 glycan in total IgG glycans	1.65 (1.45, 1.89)	1.60 (1.41, 1.79)	1.68 (1.49, 1.91)	1.69 (1.45, 2.00)	1.65 (1.42, 1.87)	< 1.00 × 10-3	< 1.00 × 10-3	1.11 × 10-1		1.59 (1.33, 1.95)	1.49 (1.31, 1.86)	1.60 (1.35, 1.89)	1.58 (1.12, 1.91)	1.89 (1.38, 2.46)&$#	< 1.00 × 10-3	< 1.00 × 10-3	2.39 × 10-4
Derived glycans
Sialylation
DG1	FGS/(FG+FGS)	The percentage of sialylation of fucosylated galactosylated structures without bisecting GlcNAc in total IgG glycans	23.88 (22.18, 26.11)	23.07 (21.52, 24.40)	23.99 (22.14, 26.14)	24.12 (22.22, 27.43)	24.33 (22.63, 26.48)&$#	6.00 × 10-3	< 1.00 × 10-3	8.00 × 10-3		26.94 (24.84, 29.95)	28.51 (25.59, 32.30)	26.42 (24.19, 28.77)	27.37 (24.79, 30.81)	26.79 (24.64, 29.78)&#	< 1.00 × 10-3	< 1.00 × 10-3	4.15 × 10-3
DG2	FBGS/(FBG+FBGS)	The percentage of sialylation of fucosylated galactosylated structures with bisecting GlcNAc in total IgG glycans	34.43 (31.50, 37.53)	34.07 (29.25, 36.86)	34.48 (31.88, 37.49)	34.77 (31.98, 37.04)	34.4 (31.33, 38.17)	6.50 × 10-2	< 1.00 × 10-3	4.91 × 10-1		31.20 (28.2, 35.87)	30.53 (27.08, 34.22)	35.31 (29.07, 38.32)	31.75 (28.53, 36.64)	30.60 (28.28, 34.94)&#	2.00 × 10-3	1.00 × 10-3	1.69 × 10-3
DG3	FGS/(F+FG+FGS)	The percentage of sialylation of all fucosylated structures without bisecting GlcNAc in total IgG glycans	15.66 (13.42, 18.28)	14.20 (12.55, 16.44)	15.96 (13.29, 18.12)	14.84 (13.42, 19.38)	16.31 (14.00, 18.97)&#	< 1.00 × 10-3	< 1.00 × 10-3	1.00 × 10-3		21.05 (18.66, 24.23)	19.90 (17.82, 21.33)	20.99 (18.74, 23.17)	20.12 (17.13, 24.25)	22.23 (19.37, 25.08)#	7.00 × 10-3	1.00 × 10-2	5.40 × 10-4
DG4	FBGS/(FB+FBG+FBGS)	The percentage of sialylation of all fucosylated structures with bisecting GlcNAc in total IgG glycans	21.28 (19.04, 23.90)	20.03 (16.99, 23.29)	21.39 (19.13, 23.99)	21.65 (18.92, 24.35)	21.59 (19.37, 24.25)#	6.00 × 10-3	< 1.00 × 10-3	2.00 × 10-2		23.15 (20.17, 26.70)	24.08 (20.06, 29.46)	22.65 (19.67, 25.31)	23.03 (18.85, 25.84)	23.15 (21.26, 27.02)	3.00 × 10-3	3.00 × 10-3	4.40 × 10-2
DG5	FG1S1/(FG1+FG1S1)	The percentage of monosialylation of fucosylated monogalactosylated structures without bisecting GlcNAc in total IgG glycans	9.20 (8.36, 10.25)	9.08 (8.16, 9.97)	9.28 (8.44, 10.25)	9.87 (8.74, 10.71)	9.06 (8.33, 10.22)	7.80 × 10-2	1.43 × 10-1	9.20 × 10-2		9.84 (8.65, 10.99)	10.47 (8.77, 11.57)	10.02 (8.76, 10.98)	10.21 (8.72, 11.32)	9.73 (8.59, 10.71)	2.00 × 10-1	1.38 × 10-1	1.07 × 10-1
DG6	FG2S1/(FG2+FG2S1+FG2S2)	The percentage of monosialylation of fucosylated digalactosylated structures without bisecting GlcNAc in total IgG glycans	37.51 (35.98, 39.51)	37.34 (35.56, 38.94)	37.56 (35.98, 39.71)	38.70 (36.50, 40.38)	37.3 (35.97, 39.26)	2.00 × 10-1	8.40 × 10-2	7.30 × 10-2		38.65 (36.21, 40.72)	39.63 (37.44, 41.81)	38.58 (36.36, 40.37)	38.37 (36.35, 42.02)	38.16 (35.69, 40.32)#	2.00 × 10-1	6.24 × 10-1	1.20 × 10-2
DG7	FG2S2/(FG2+FG2S1+FG2S2)	The percentage of disialylation of fucosylated digalactosylated structures without bisecting GlcNAc in total IgG glycans	7.41 (6.37, 8.78)	7.35 (6.48, 9.10)	7.46 (6.41, 8.78)	7.57 (6.48, 8.52)	7.30 (6.22, 8.60)	< 1.00 × 10-3	< 1.00 × 10-3	5.50 × 10-1		5.12 (4.00, 6.25)	4.87 (2.99, 6.28)	5.42 (4.37, 6.81)	4.77 (3.15, 5.91)	5.09 (4.09, 6.20)&$	7.00 × 10-3	< 1.00 × 10-3	1.10 × 10-3
DG8	FBG2S1/(FBG2+FBG2S1+FBG2S2)	The percentage of monosialylation of fucosylated digalactosylated structures with bisecting GlcNAc in total IgG glycans	37.87 (35.35, 39.73)	38.20 (36.32, 40.74)	37.87 (35.19, 39.68)	38.01 (35.99, 39.82)	37.17 (35.05, 39.55)	1.59 × 10-1	6.51 × 10-1	1.05 × 10-1		34.53 (31.83, 37.44)	35.71 (32.45, 39.35)	34.31 (31.84, 36.38)	35.46 (32.19, 37.88)	34.00 (31.18, 37.28)	1.00 × 10-28	< 1.00 × 10-3	3.80 × 10-2
DG9	FBG2S2/(FBG2+FBG2S1+FBG2S2)	The percentage of disialylation of fucosylated digalactosylated structures with bisecting GlcNAc in total IgG glycans	33.82 (31.31, 36.44)	33.13 (30.59, 36.22)	34.10 (31.53, 36.70)	33.93 (32.16, 36.7)	33.71 (31.08, 36.18)	2.00 × 10-1	1.73 × 10-1	1.63 × 10-1		29.08 (25.03, 33.14)	30.25 (25.09, 34.16)	30.33 (26.40, 33.60)	29.35 (24.42, 34.48)	27.76 (24.57, 32.29)	2.00 × 10-1	2.38 × 10-1	5.80 × 10-2
DG10	FtotalS1/FtotalS2	Ratio of all fucosylated monosialylated and disialylated structures (+/- bisecting GlyNAc) in total IgG glycans	3.86 (3.48, 4.35)	3.80 (3.35, 4.35)	3.80 (3.46, 4.28)	3.87 (3.48, 4.43)	3.96 (3.56, 4.47)	< 1.00 × 10-3	< 1.00 × 10-3	2.24 × 10-1		5.20 (4.33, 6.20)	4.87 (3.84, 6.04)	5.14 (4.38, 6.10)	4.89 (3.70, 6.22)	5.46 (4.64, 6.41)#	< 1.00 × 10-3	< 1.00 × 10-3	4.33 × 10-3
DG11	FS1/FS2	Ratio of fucosylated monosialylated and disialylated structures (without bisecting GlcNAc) in total IgG glycans	6.87 (6.00, 7.89)	6.98 (5.70, 7.96)	6.78 (5.95, 7.89)	6.98 (6.11, 8.12)	6.89 (6.14, 7.85)	2.40 × 10-2	2.00 × 10-3	9.50 × 10-1		8.94 (7.58, 10.63)	8.77 (7.12, 10.24)	9.18 (7.59, 10.81)	8.66 (7.57, 10.11)	9.23 (7.89, 11.14)&	< 1.00 × 10-3	< 1.00 × 10-3	1.50 × 10-1
DG12	FBS1/FBS2	Ratio of fucosylated monosialylated and disialylated structures (with bisecting GlcNAc) in total IgG glycans	1.11 (1.01, 1.23)	1.14 (1.03, 1.31)	1.11 (0.99, 1.21)	1.09 (1.00, 1.20)	1.10 (1.01, 1.22)	1.00 × 10-3	< 1.00 × 10-3	1.42 × 10-1		1.22 (1.03, 1.48)	1.47 (1.03, 1.99)	1.13 (1.02, 1.34)	1.25 (1.03, 1.93)	1.23 (1.06, 1.41)	< 1.00 × 10-3	< 1.00 × 10-3	2.19 × 10-3
Bisecting N-acetylglucosamine	Bisecting N-acetylglucosamine
DG13	FBStotal/FStotal	Ratio of all fucosylated sialylated structures with and without bisecting GlcNAc in total IgG glycans	0.29 (0.24, 0.34)	0.31 (0.26, 0.36)	0.30 (0.25, 0.34)	0.30 (0.25, 0.36)	0.27 (0.23, 0.34)#	9.10 × 10-2	< 1.00 × 10-3	1.60 × 10-2		0.21 (0.17, 0.25)	0.23 (0.20, 0.28)	0.21 (0.17, 0.25)	0.21 (0.17, 0.25)	0.19 (0.17, 0.24)#	< 1.00 × 10-3	< 1.00 × 10-3	2.00 × 10-5
DG14	FBS1/FS1	Ratio of fucosylated monosialylated structures with and without bisecting GlcNAc in total IgG glycans	0.18 (0.14, 0.21)	0.19 (0.16, 0.22)	0.18 (0.14, 0.21)	0.17 (0.14, 0.21)	0.16 (0.13, 0.21)#	4.00 × 10-2	< 1.00 × 10-3	1.10 × 10-2		0.13 (0.10, 0.15)	0.14 (0.12, 0.17)	0.13 (0.10, 0.15)	0.15 (0.11, 0.17)	0.12 (0.10, 0.14)&#	< 1.00 × 10-3	< 1.00 × 10-3	2.10 × 10-5
DG15	FBS1/(FS1+FBS1)	The incidence of bisecting GlcNAc in all fucosylated monosialylated structures in total IgG glycans in total IgG glycans	0.15 (0.12, 0.17)	0.16 (0.14, 0.18)	0.15 (0.12, 0.17)	0.15 (0.13, 0.18)	0.14 (0.12, 0.17)#	2.00 × 10-1	1.00 × 10-3	1.10 × 10-2		0.11 (0.09, 0.13)	0.12 (0.11, 0.15)	0.11 (0.09, 0.13)	0.11 (0.08, 0.13)	0.11 (0.09, 0.13)#	< 1.00 × 10-3	< 1.00 × 10-3	1.00 × 10-3
DG16	FBS2/FS2	Ratio of fucosylated disialylated structures with and without bisecting GlcNAc in total IgG glycans	1.07 (0.90, 1.25)	1.12 (0.92, 1.41)	1.07 (0.93, 1.26)	1.09 (0.90, 1.21)	1.04 (0.86, 1.22)	< 1.00 × 10-3	< 1.00 × 10-3	1.82 × 10-1		0.96 (0.81, 1.18)	1.11 (0.87, 1.39)	0.98 (0.79, 1.17)	1.09 (0.87, 1.38)	0.90 (0.79, 1.02)&#	< 1.00 × 10-3	< 1.00 × 10-3	3.01 × 10-8
DG17	FBS2/(FS2+FBS2)	The incidence of bisecting GlcNAc in all fucosylated disialylated structures in total IgG glycans	51.70 (47.39, 55.62)	52.72 (47.90, 58.42)	51.71 (48.17, 55.68)	52.09 (47.44, 54.69)	51.03 (46.10, 55.04)	2.00 × 10-1	3.39 × 10-1	1.82 × 10-1		49.00 (44.24, 53.00)	51.00 (46.36, 55.31)	49.00 (44.00, 53.75)	50.00 (46.00, 55.23)	47.00 (44.00, 50.00)#	3.00 × 10-3	3.00 × 10-24	1.24 × 10-4
Neutral glycans
DG18	GP1n	The percentage of FA1 glycan in total neutral IgG glycans (GPn)	0.12 (0.10, 0.15)	0.14 (0.11, 0.17)	0.12 (0.10, 0.14)	0.12 (0.10, 0.14)	0.12 (0.10, 0.15)	< 1.00 × 10-3	< 1.00 × 10-3	8.00 × 10-2		0.09 (0.06, 0.11)	0.10 (0.07, 0.13)	0.08 (0.06, 0.11)	0.10 (0.07, 0.12)	0.08 (0.05, 0.11)#	< 1.00 × 10-3	< 1.00 × 10-3	8.00 × 10-3
DG19	GP2n	The percentage of A2 glycan in total neutral IgG glycans (GPn)	0.99 (0.64, 1.46)	1.04 (0.69, 1.61)	1.01 (0.67, 1.52)	1.02 (0.61, 1.44)	0.95 (0.62, 1.36)	< 1.00 × 10-3	< 1.00 × 10-3	3.25 × 10-1		0.44 (0.30, 0.62)	0.46 (0.29, 0.78)	0.47 (0.33, 0.70)	0.45 (0.32, 0.76)	0.40 (0.29, 0.53)	< 1.00 × 10-3	< 1.00 × 10-3	1.30 × 10-2
DG20	GP4n	The percentage of FA2 glycan in total neutral IgG glycans (GPn)	32.70 (27.61, 37.58)	35.48 (30.51, 39.55)	32.75 (27.8, 37.91)	33.35 (28.64, 37.71)	31.70 (25.89, 36.40)#	2.00 × 10-1	3.80 × 10-2	4.00 × 10-3		20.46 (16.65, 24.79)	23.77 (20.13, 29.09)	20.65 (17.4, 24.89)	21.65 (16.63, 27.28)	18.63 (15.77, 22.29)&#	< 1.00 × 10-3	< 1.00 × 10-3	2.42 × 10-9
DG21	GP5n	The percentage of M5 glycan in total neutral IgG glycans (GPn)	0.20 (0.19, 0.23)	0.21 (0.19, 0.24)	0.20 (0.19, 0.23)	0.20 (0.19, 0.22)	0.20 (0.18, 0.22)#	< 1.00 × 10-3	< 1.00 × 10-3	3.80 × 10-2		0.31 (0.26, 0.37)	0.31 (0.27, 0.39)	0.31 (0.26, 0.37)	0.30 (0.27, 0.34)	0.31 (0.26, 0.36)	< 1.00 × 10-3	< 1.00 × 10-3	6.48 × 10-1
DG22	GP6n	The percentage of FA2B glycan in total neutral IgG glycans (GPn)	7.64 (6.57, 8.92)	8.21 (7.32, 9.65)	7.69 (6.67, 8.96)	7.84 (6.39, 9.24)	7.40 (6.10, 8.64)#	4.40 × 10-2	1.00 × 10-3	1.00 × 10-3		5.07 (4.15, 6.50)	6.41 (4.87, 7.55)	5.24 (4.37, 6.46)	6.54 (4.89, 7.69)	4.56 (3.91, 5.33)&#	< 1.00 × 10-3	< 1.00 × 10-3	4.34 × 10-14
DG23	GP7n	The percentage of A2G1 glycan in total neutral IgG glycans (GPn)	0.53 (0.41, 0.68)	0.50 (0.40, 0.76)	0.51 (0.40, 0.68)	0.52 (0.40, 0.64)	0.54 (0.41, 0.69)	< 1.00 × 10-3	< 1.00 × 10-3	7.01 × 10-1		0.76 (0.58, 0.98)	0.78 (0.64, 0.94)	0.70 (0.53, 1.00)	0.78 (0.68, 1.06)	0.76 (0.52, 0.97)	< 1.00 × 10-3	< 1.00 × 10-3	2.77 × 10-1
DG24	GP8n	The percentage of FA2[6]G1 glycan in total neutral IgG glycans (GPn)	22.28 (20.69, 24.11)	21.71 (19.9, 22.76)	22.41 (20.81, 24.12)	22.49 (19.83, 24.47)	22.46 (20.85, 24.33)&#	2.00 × 10-1	2.71 × 10-1	7.00 × 10-3		23.91 (22.37, 25.18)	23.04 (21.89, 24.37)	24.16 (22.79, 25.45)	22.34 (21.48, 24.49)	24.34 (22.89, 25.38)&$#	2.00 × 10-1	3.18 × 10-1	5.05 × 10-7
DG25	GP9n	The percentage of FA2[3]G1 glycan in total neutral IgG glycans (GPn)	11 (10.04, 11.95)	10.69 (9.36, 11.95)	11.03 (10.02, 11.87)	10.77 (9.68, 12.08)	11.08 (10.17, 11.98)	2.00 × 10-1	5.00 × 10-3	2.56 × 10-1		12.51 (11.36, 13.58)	12.28 (10.98, 13.07)	12.61 (11.69, 13.72)	11.75 (10.48, 13.06)	12.68 (11.64, 13.67)	1.00 × 10-24	2.15 × 10-1	4.00 × 10-3
DG26	GP10n	The percentage of FA2[6]BG1 glycan in total neutral IgG glycans (GPn)	5.67 (5.00, 6.38)	5.69 (5.10, 6.58)	5.67 (5.07, 6.33)	5.70 (4.70, 6.63)	5.67 (4.91, 6.32)	1.90 × 10-2	< 1.00 × 10-3	8.86 × 10-1		6.33 (5.55, 7.24)	6.13 (5.15, 6.95)	6.74 (5.60, 7.66)	6.23 (5.03, 7.44)	6.24 (5.69, 7.00)&	1.00 × 10-23	5.00 × 10-3	1.80 × 10-2
DG27	GP11n	The percentage of FA2[3]BG1 glycan in total neutral IgG glycans (GPn)	0.82 (0.73, 0.92)	0.85 (0.75, 0.97)	0.80 (0.74, 0.92)	0.82 (0.73, 0.92)	0.81 (0.73, 0.92)	2.00 × 10-2	< 1.00 × 10-3	1.75 × 10-1		0.86 (0.76, 0.96)	0.82 (0.73, 0.94)	0.90 (0.79, 0.98)	0.86 (0.72, 0.99)	0.85 (0.77, 0.95)	< 1.00 × 10-3	< 1.00 × 10-3	6.20 × 10-2
DG28	GP12n	The percentage of A2G2 glycan in total neutral IgG glycans (GPn)	0.87 (0.62, 1.22)	0.80 (0.57, 1.12)	0.85 (0.59, 1.13)	0.81 (0.56, 1.25)	0.94 (0.68, 1.27)	< 1.00 × 10-3	< 1.00 × 10-3	7.10 × 10-2		1.31 (0.89, 1.79)	1.28 (0.83, 1.66)	1.16 (0.79, 1.58)	1.61 (0.93, 2.15)	1.40 (0.92, 1.87)	< 1.00 × 10-3	< 1.00 × 10-3	2.00 × 10-2
DG29	GP13n	The percentage of A2BG2 glycan in total neutral IgG glycans (GPn)	0.29 (0.26, 0.34)	0.29 (0.26, 0.35)	0.29 (0.25, 0.33)	0.29 (0.25, 0.34)	0.30 (0.27, 0.36)	1.00 × 10-3	< 1.00 × 10-3	1.34 × 10-1		0.60 (0.49, 0.72)	0.58 (0.47, 0.68)	0.59 (0.48, 0.71)	0.53 (0.42, 0.76)	0.65 (0.55, 0.80)#	1.00 × 10-21	< 1.00 × 10-3	2.60 × 10-5
DG30	GP14n	The percentage of FA2G2 glycan in total neutral IgG glycans (GPn)	13.72 (11.00, 18.33)	12.55 (10.39, 15.17)	13.24 (11.13, 18.27)	13.88 (10.56, 17.73)	14.91 (11.72, 20.02)#	< 1.00 × 10-3	< 1.00 × 10-3	1.00 × 10-3		23.48 (19.05, 27.32)	20.69 (16.12, 24.42)	22.29 (18.33, 26.20)	20.45 (17.23, 25.25)	26.00 (21.42, 29.08)#	1.46 × 10-1	5.10 × 10-2	1.74 × 10-10
DG31	GP15n	The percentage of FA2BG2 glycan in total neutral IgG glycans (GPn)	1.67 (1.41, 2.02)	1.63 (1.36, 1.91)	1.68 (1.41, 2.02)	1.61 (1.33, 1.96)	1.73 (1.45, 2.15)	< 1.00 × 10-3	< 1.00 × 10-3	1.27 × 10-1		2.59 (2.12, 3.01)	2.46 (2.05, 2.93)	2.43 (2.05, 2.96)	2.45 (1.96, 2.98)	2.72 (2.24, 3.06)	2.00 × 10-1	1.53 × 10-1	1.90 × 10-2
Galactosylation
DG32	G0n	The percentage of agalactosylated structures in total neutral IgG glycans	42.24 (35.58, 47.50)	44.64 (39.79, 49.65)	42.49 (35.55, 47.42)	42.50 (35.89, 49.09)	40.39 (33.09, 45.94)#	9.00 × 10-3	4.00 × 10-3	1.00 × 10-3		25.87 (21.74, 31.58)	29.07 (24.72, 36.66)	26.81 (22.51, 31.91)	26.61 (21.40, 33.13)	23.72 (20.19, 28.11)#	< 1.00 × 10-3	< 1.00 × 10-3	3.40 × 10-8
DG33	G1n	The percentage of monogalactosylated structures in total neutral IgG glycans	40.71 (38.58, 42.79)	39.96 (37.22, 41.33)	40.84 (38.68, 42.82)	40.36 (37.45, 42.77)	41.10 (38.96, 43.03)&#	1.00 × 10-3	< 1.00 × 10-3	1.70 × 10-2		45.28 (43.73, 46.55)	45.40 (43.42, 46.57)	45.63 (44.24, 46.89)	44.82 (42.14, 46.51)	45.17 (43.82, 46.31)	< 1.00 × 10-3	< 1.00 × 10-3	1.65 × 10-1
DG34	G2n	The percentage of digalactosylated structures in total neutral IgG glycans	16.67 (13.44, 21.69)	15.08 (12.54, 18.33)	16.28 (13.55, 21.73)	16.94 (13.21, 20.77)	18.12 (14.41, 23.91)#	< 1.00 × 10-3	< 1.00 × 10-3	1.00 × 10-3		27.83 (23.28, 32.77)	24.86 (21.17, 28.85)	26.97 (21.99, 31.04)	24.93 (20.97, 30.91)	30.70 (25.47, 34.97)#	9.10 × 10-2	1.17 × 10-1	2.61 × 10-9
Core fucosylation
DG35	Fn total	The sum of all fucosylated structures (+/- bisecting GlcNAc) in total neutral IgG glycans	97.27 (96.40, 97.82)	97.42 (96.20, 97.89)	97.27 (96.35, 97.82)	97.34 (96.37, 97.85)	97.19 (96.46, 97.77)	< 1.00 × 10-3	< 1.00 × 10-3	8.45 × 10-1		96.69 (95.74, 97.47)	96.94 (96.39, 97.94)	96.70 (95.66, 97.44)	96.84 (95.90, 97.45)	96.39 (95.63, 97.30)#	< 1.00 × 10-3	< 1.00 × 10-3	4.00 × 10-3
DG36	FG0n total/G0n	The percentage of fucosylation of agalactosylated structures in total neutral IgG glycans	97.62 (96.65, 98.28)	97.68 (96.34, 98.46)	97.50 (96.51, 98.28)	97.66 (96.92, 98.34)	97.63 (96.79, 98.18)	< 1.00 × 10-3	< 1.00 × 10-3	8.69 × 10-1		98.27 (97.57, 98.77)	98.24 (97.49, 98.76)	98.34 (97.39, 98.73)	98.26 (97.81, 98.53)	98.30 (97.64, 98.83)	< 1.00 × 10-3	< 1.00 × 10-3	5.12 × 10-1
DG37	FG1ntotal/G1n	The percentage of fucosylation of monogalactosylated structures in total neutral IgG glycans	98.70 (98.28, 99.02)	98.66 (98.16, 99.01)	98.73 (98.32, 99.05)	98.74 (98.39, 99.06)	98.66 (98.22, 99.00)	< 1.00 × 10-3	< 1.00 × 10-3	7.34 × 10-1		98.35 (97.77, 98.85)	98.27 (97.10, 98.94)	98.42 (97.80, 98.85)	98.49 (97.79, 98.94)	98.34 (97.86, 98.81)	< 1.00 × 10-3	< 1.00 × 10-3	7.94 × 10-1
DG38	FG2ntotal/G2n	The percentage of fucosylation of digalactosylated structures in total neutral IgG glycans	93.26 (91.48, 94.33)	93.19 (91.21, 94.16)	93.30 (91.50, 94.33)	92.92 (91.90, 94.25)	93.31 (91.39, 94.39)	< 1.00 × 10-3	< 1.00 × 10-3	9.31 × 10-1		93.30 (91.72, 94.45)	93.47 (90.98, 94.98)	93.43 (91.95, 94.37)	93.40 (91.61, 94.23)	93.17 (91.90, 94.43)	< 1.00 × 10-3	< 1.00 × 10-3	8.94 × 10-1
DG39	Fn	The sum of fucosylated structures (without bisecting GlcNAc) in total neutral IgG glycans	81.07 (79.12, 83.10)	80.67 (78.04, 82.58)	81.11 (79.26, 82.78)	81.06 (79.12, 82.81)	81.23 (79.34, 83.53)	7.20 × 10-2	1.90 × 10-2	1.67 × 10-1		81.41 (79.23, 83.44)	81.31 (78.93, 85.12)	81.12 (78.60, 83.29)	80.80 (78.61, 84.21)	81.72 (80.09, 83.22)	2.00 × 10-1	4.49 × 10-1	1.34 × 10-1
DG40	FG0n/G0n	The percentage of fucosylation of agalactosylated structures (without bisecting GlcNAc) in total neutral IgG glycans	78.30 (76.23, 80.90)	78.00 (75.50, 80.96)	78.38 (76.32, 80.92)	78.38 (76.23, 80.28)	78.32 (76.33, 81.31)	2.00 × 10-1	2.90 × 10-2	8.36 × 10-1		78.20 (75.52, 80.60)	77.36 (74.70, 80.08)	78.19 (75.19, 81.10)	76.61 (75.08, 79.53)	78.97 (76.68, 80.96)#	2.00 × 10-1	1.24 × 10-1	4.00 × 10-3
DG41	FG1n/G1n	The percentage of fucosylation of monogalactosylated structures (without bisecting GlcNAc) in total neutral IgG glycans	82.45 (80.55, 84.27)	81.92 (79.61, 83.83)	82.34 (80.88, 84.07)	82.34 (80.41, 84.53)	82.84 (80.46, 84.86)	2.00 × 10-1	6.90 × 10-2	1.44 × 10-1		81.81 (79.66, 83.76)	81.94 (79.90, 83.97)	81.77 (79.03, 83.93)	80.69 (78.61, 82.29)	82.05 (80.48, 83.98)	1.35 × 10-1	3.00 × 10-27	2.00 × 10-2
DG42	FG2n/G2n	The percentage of fucosylation of digalactosylated structures (without bisecting GlcNAc) in total neutral IgG glycans	82.94 (80.79, 84.77)	82.47 (79.21, 84.34)	82.93 (80.80, 84.64)	82.89 (81.22, 84.71)	83.25 (80.78, 85.40)	< 1.00 × 10-3	< 1.00 × 10-3	1.51 × 10-1		83.81 (81.72, 85.68)	83.35 (80.75, 86.12)	83.87 (81.72, 85.85)	83.18 (80.17, 84.75)	83.99 (82.65, 85.81)	5.20 × 10-2	1.04 × 10-1	8.20 × 10-2
Core fucosylation and bisecting N-acetylglucosamine
DG43	FBn	The sum of fucosylated structures (with bisecting GlcNAc) in total neutral IgG glycans	15.98 (14.45, 17.67)	16.76 (14.79, 18.45)	16.16 (14.61, 17.38)	16.20 (14.66, 17.94)	15.73 (13.90, 17.68)	2.60 × 10-2	2.70 × 10-2	7.90 × 10-2		14.78 (13.42, 16.57)	14.40 (12.46, 17.34)	15.62 (13.84, 17.67)	15.71 (13.76, 17.92)	14.49 (13.45, 15.82)	< 1.00 × 10-3	< 1.00 × 10-3	7.00 × 10-3
DG44	FBG0n/G0n	The percentage of fucosylation of agalactosylated structures (with bisecting GlcNAc) in total neutral IgG glycans	18.93 (16.77, 20.83)	19.33 (16.93, 21.40)	18.85 (16.67, 20.68)	19.12 (16.70, 20.97)	18.89 (16.91, 20.90)	2.00 × 10-1	1.01 × 10-1	8.24 × 10-1		19.33 (17.13, 21.82)	18.16 (15.33, 21.11)	19.84 (17.38, 22.46)	20.64 (15.93, 22.88)	19.15 (17.55, 21.08)&	2.00 × 10-1	5.23 × 10-1	2.30 × 10-2
DG45	FBG1n/G1n	The percentage of fucosylation of monogalactosylated structures (with bisecting GlcNAc) in total neutral IgG glycans	16.02 (14.47, 17.98)	16.57 (14.83, 18.71)	16.02 (14.55, 17.69)	16.28 (14.21, 18.36)	15.79 (14.01, 17.84)	1.35 × 10-1	7.20 × 10-2	1.70 × 10-1		16.16 (14.51, 18.46)	16.08 (14.56, 19.15)	16.41 (14.68, 18.99)	17.43 (14.65, 19.55)	15.82 (14.43, 17.82)	< 1.00 × 10-3	< 1.00 × 10-3	1.55 × 10-1
DG46	FBG2n/G2n	The percentage of fucosylation of digalactosylated structures (with bisecting GlcNAc) in total neutral IgG glycans	9.96 (8.80, 11.18)	10.87 (9.55, 11.89)	10.10 (8.96, 11.19)	9.96 (8.80, 11.64)	9.68 (8.42, 11.05)#	3.00 × 10-3	< 1.00 × 10-3	4.00 × 10-3		9.20 (8.17, 10.35)	9.25 (7.94, 11.67)	9.40 (8.32, 10.58)	9.44 (8.39, 11.20)	8.96 (8.13, 9.94)	< 1.00 × 10-3	< 1.00 × 10-3	1.50 × 10-2
DG47	FBn/Fn	Ratio of fucosylated structures with and without bisecting GlcNAc in total neutral IgG glycans	19.74 (17.42, 22.26)	21.00 (18.00, 23.58)	19.95 (17.66, 21.93)	20.01 (17.90, 22.67)	19.14 (16.59, 22.19)	6.00 × 10-3	< 1.00 × 10-3	8.30 × 10-2		18.00 (16.00, 21.00)	18.01 (14.42, 22.92)	19.00 (17.00, 22.00)	19.00 (17.00, 23.00)	18.00 (16.00, 19.50)	< 1.00 × 10-3	< 1.00 × 10-3	1.80 × 10-2
DG48	FBn/Fn total	The incidence of bisecting GlcNAc in all fucosylated structures in total neutral IgG glycans	16.49 (14.84, 18.21)	17.36 (15.26, 19.08)	16.63 (15.01, 17.99)	16.68 (15.18, 18.48)	16.07 (14.23, 18.16)	7.30 × 10-2	2.20 × 10-2	8.30 × 10-2		15.46 (13.87, 17.37)	15.43 (13.58, 18.65)	16.16 (14.27, 18.29)	16.22 (14.28, 18.63)	15.03 (13.85, 16.36)	< 1.00 × 10-3	< 1.00 × 10-3	2.40 × 10-2
DG49	Fn/(Bn+FBn)	Ratio of fucosylated non-bisecting GlcNAc structures and all structures with bisecting GlcNAc in total neutral IgG glycans	4.98 (4.42, 5.64)	4.68 (4.16, 5.46)	4.92 (4.49, 5.56)	4.87 (4.32, 5.49)	5.12 (4.44, 5.95)	< 1.00 × 10-3	< 1.00 × 10-3	9.60 × 10-2		5.26 (4.60, 5.99)	5.64 (4.58, 6.54)	5.02 (4.33, 5.77)	4.90 (4.18, 5.61)	5.38 (4.94, 5.97)$	< 1.00 × 10-3	< 1.00 × 10-3	2.00 × 10-3
DG50	Bn/(Fn+FBn)	Ratio of structures with bisecting GlcNAc and all fucosylated structures (+/- bisecting GlcNAc) in total neutral IgG glycans	3.05 (2.66, 3.57)	3.10 (2.63, 3.60)	3.02 (2.62, 3.45)	2.93 (2.60, 3.49)	3.08 (2.72, 3.66)	< 1.00 × 10-3	< 1.00 × 10-3	1.56 × 10-1		6.26 (4.99, 7.58)	5.67 (4.33, 6.99)	6.04 (4.92, 7.51)	6.00 (4.36, 7.19)	6.81 (5.64, 8.33)#	2.80 × 10-2	< 1.00 × 10-3	2.00 × 10-6
DG51	FBG2n/FG2n	Ratio of fucosylated digalactosylated structures with and without bisecting GlcNAc in total neutral IgG glycans	0.12 (0.10, 0.14)	0.13 (0.11, 0.15)	0.12 (0.11, 0.14)	0.12 (0.11, 0.14)	0.12 (0.10, 0.14)#	< 1.00 × 10-3	< 1.00 × 10-3	5.00 × 10-3		0.11 (0.10, 0.12)	0.11 (0.09, 0.13)	0.11 (0.10, 0.13)	0.11 (0.10, 0.13)	0.11 (0.10, 0.12)	< 1.00 × 10-3	< 1.00 × 10-3	8.30 × 10-2
DG52	FBG2n/(FG2n+FBG2n)	The incidence of bisecting GlcNAc in all fucosylated digalactosylated structures in total neutral IgG glycans	10.77 (9.43, 12.18)	11.69 (10.22, 12.86)	10.81 (9.72, 12.00)	10.59 (9.54, 12.28)	10.49 (8.98, 11.93)#	2.00 × 10-3	< 1.00 × 10-3	5.00 × 10-3		9.80 (8.70, 10.94)	9.50 (7.58, 11.66)	10.14 (8.94, 11.41)	9.58 (8.79, 10.98)	9.65 (8.75, 10.63)	3.00 × 10-20	9.00 × 10-3	8.50 × 10-2
DG53	FG2n/(BG2n+FBG2n)	Ratio of fucosylated digalactosylated non-bisecting GlcNAc structures and all digalactosylated structures with bisecting GlcNAc in total neutral IgG glycans	7.05 (6.08, 8.23)	6.54 (5.62, 7.33)	6.97 (6.18, 7.98)	7.11 (6.07, 8.10)	7.29 (6.16, 8.65)#	< 1.00 × 10-3	< 1.00 × 10-3	4.00 × 10-3		7.59 (6.61, 8.50)	7.06 (6.43, 8.18)	8.28 (6.56, 9.45)	7.42 (6.56, 9.28)	7.59 (6.78, 8.25)&	< 1.00 × 10-3	< 1.00 × 10-3	4.00 × 10-3
DG54	BG2n/(FG2n+FBG2n)	Ratio of digalactosylated structures with bisecting GlcNAc and all fucosylated digalactosylated structures (+/- bisecting GlcNAc) in total neutral IgG glycans	18.84 (15.67, 22.46)	21.04 (17.57, 24.55)	18.70 (15.66, 21.88)	19.14 (15.78, 21.66)	18.00 (14.90, 22.38)&#	1.00 × 10-3	< 1.00 × 10-3	1.00 × 10-2		23.65 (20.01, 26.67)	22.22 (19.98, 25.85)	23.83 (19.99, 27.12)	23.98 (20.98, 28.04)	23.63 (19.8, 26.37)	< 1.00 × 10-3	< 1.00 × 10-3	6.40 × 10-1
Data are shown as median (P25, P75).
Normality distributions of all glycans traits were verified using the Kolmogorov–Smirnov tests. Kruskal-Wallis test was applied to estimate the differences of glycosylation levels among the four comparison groups (HDC, HTN, T2DM, and healthy controls).
GP, glycan peak; DG, derived glycan; HDC, hypertension and type 2 diabetes mellitus comorbidity; HTN, hypertension; P25, the 25th percentile; P75, the 75th percentile; T2DM, type 2 diabetes mellitus.
pa1 < 0.05 was considered statistical significance based on the Kolmogorov–Smirnov test.
pa2 < 0.05 was considered statistical significance based on the Shapiro-Wilk tests.
p < 0.05 was considered abnormal distribution based on the results of Kolmogorov–Smirnov test and Shapiro-Wilk tests.
pb < 0.05 was considered statistical significance based on Kruskal-Wallis test.
&pb < 0.0083 was considered statistical significance between HDC and HTN.
$pb < 0.0083 was considered statistical significance between HDC and T2DM.
#pb < 0.0083 was considered statistical significance between HDC and Controls.

## Sheet: table S4
Table S4 The associations of IgG N-glycan traits with HDC vs. HTN/T2DM/healthy individuals for the pooled samples from Chinese Muslim ethnic minorities and the Han Chinese samples
	Pooling of Chinese Muslim ethnic minorities												Han Chinese
Glycans	HDC vs. HTN				HDC vs. T2DM				HDC vs. Controls				HDC vs. HTN				HDC vs. T2DM				HDC vs. Controls
	AOR (95% CI)	p*	p**		AOR (95%CI)	p*	p**		AOR (95%CI)	p*	p**		AOR (95%CI)	p*	p**		AOR (95%CI)	p*	p**		AOR (95%CI)	p*	p**
Directly measured glycans
GP1	1.41 (1.04, 1.90)	2.72 × 10-2	8.16 × 10-2		1.30 (0.87, 1.94)	2.02 × 10-1	5.94 × 10-1		1.17 (0.87, 1.59)	3.02 × 10-1	4.53 × 10-1		1.17 (0.78, 1.76)	4.50 × 10-1	7.72 × 10-1		1.05 (0.74, 1.48)	7.97 × 10-1	9.03 × 10-1		0.8 (0.57, 1.14)	2.18 × 10-1	5.81 × 10-1
GP2	1.14 (0.86, 1.50)	3.61 × 10-1	4.81 × 10-1		1.13 (0.78, 1.64)	5.21 × 10-1	8.15 × 10-1		1.13 (0.85, 1.51)	4.13 × 10-1	5.83 × 10-1		0.99 (0.73, 1.34)	9.27 × 10-1	9.67 × 10-1		1.17 (0.82, 1.68)	4.03 × 10-1	8.79 × 10-1		1.45 (0.98, 2.14)	6.04 × 10-2	3.02 × 10-1
GP3	1.39 (1.02, 1.89)	3.70 × 10-2	9.87 × 10-2		1.25 (0.84, 1.88)	2.72 × 10-1	5.94 × 10-1		1.25 (0.91, 1.71)	1.61 × 10-1	3.23 × 10-1		0.93 (0.66, 1.30)	6.70 × 10-1	8.47 × 10-1		1.03 (0.72, 1.48)	5.66 × 10-1	9.03 × 10-1		0.86 (0.62, 1.20)	3.72 × 10-1	7.00 × 10-1
GP4	1.52 (1.08, 2.15)	1.78 × 10-2	7.12 × 10-2		1.17 (0.75, 1.81)	4.91 × 10-1	8.15 × 10-1		1.36 (0.96, 1.93)	8.54 × 10-2	3.07 × 10-1		0.82 (0.58, 1.17)	2.73 × 10-1	7.29 × 10-1		0.75 (0.52, 1.07)	1.15 × 10-1	6.80 × 10-1		0.97 (0.67, 1.39)	8.48 × 10-1	9.25 × 10-1
GP5	1.69 (1.20, 2.38)	2.50 × 10-3	3.00 × 10-2		3.26 (1.65, 6.43)	1.00 × 10-3	1.20 × 10-2		1.09 (1.04, 1.15)	6.00 × 10-4	7.20 × 10-3		0.90 (0.65, 1.25)	5.31 × 10-1	7.72 × 10-1		1.08 (0.76, 1.54)	6.69 × 10-1	9.03 × 10-1		0.92 (0.66, 1.29)	6.20 × 10-1	7.67 × 10-1
GP6	1.60 (1.16, 2.20)	4.00 × 10-3	3.00 × 10-2		1.29 (0.85, 1.96)	2.25 × 10-1	5.94 × 10-1		1.05 (1.03, 1.08)	< 1.00 × 10-4	< 2.40 × 10-3		0.89 (0.62, 1.27)	5.23 × 10-1	7.72 × 10-1		0.94 (0.64, 1.40)	7.63 × 10-1	9.03 × 10-1		1.29 (0.88, 1.88)	1.91 × 10-1	5.78 × 10-1
GP7	1.12 (0.85, 1.49)	4.13 × 10-1	5.22 × 10-1		1.24 (0.85, 1.81)	2.66 × 10-1	5.94 × 10-1		1.03 (0.78, 1.37)	8.32 × 10-1	8.68 × 10-1		0.66 (0.47, 0.92)	1.52 × 10-2	1.04 × 10-1		0.81 (0.56, 1.17)	2.53 × 10-1	6.85 × 10-1		0.72 (0.50, 1.02)	6.29 × 10-2	3.02 × 10-1
GP8	0.67 (0.49, 0.92)	1.30 × 10-2	6.24 × 10-2		0.89 (0.60, 1.32)	5.67 × 10-1	8.15 × 10-1		0.77 (0.56, 1.05)	1.02 × 10-1	3.07 × 10-1		0.73 (0.51, 1.03)	7.29 × 10-2	2.90 × 10-1		1.09 (0.78, 1.53)	6.12 × 10-1	9.03 × 10-1		0.83 (0.58, 1.18)	2.95 × 10-1	6.81 × 10-1
GP9	0.94 (0.70, 1.25)	6.50 × 10-1	7.80 × 10-1		1.02 (0.69, 1.51)	9.22 × 10-1	9.29 × 10-1		0.92 (0.68, 1.25)	5.91 × 10-1	7.09 × 10-1		1.02 (0.72, 1.43)	9.22 × 10-1	9.67 × 10-1		1.26 (0.85, 1.88)	2.57 × 10-1	6.85 × 10-1		0.99 (0.70, 1.39)	9.32 × 10-1	9.32 × 10-1
GP10	1.01 (0.76, 1.33)	9.72 × 10-1	9.83 × 10-1		1.11 (0.76, 1.62)	5.98 × 10-1	8.15 × 10-1		1.11 (0.82, 1.48)	5.05 × 10-1	6.73 × 10-1		0.75 (0.54, 1.04)	8.45 × 10-2	2.90 × 10-1		0.79 (0.55, 1.13)	1.98 × 10-1	6.80 × 10-1		0.96 (0.68, 1.36)	8.35 × 10-1	9.25 × 10-1
GP11	1.41 (1.04, 1.91)	2.55 × 10-2	8.16 × 10-2		1.36 (0.91, 2.03)	1.37 × 10-1	5.94 × 10-1		1.31 (0.96, 1.79)	8.91 × 10-2	3.07 × 10-1		0.93 (0.66, 1.29)	6.52 × 10-1	8.47 × 10-1		0.97 (0.67, 1.41)	8.84 × 10-1	9.22 × 10-1		0.98 (0.70, 1.39)	9.21 × 10-1	9.32 × 10-1
GP12	0.79 (0.56, 1.12)	1.79 × 10-1	3.30 × 10-1		0.94 (0.61, 1.46)	7.91 × 10-1	8.99 × 10-1		0.77 (0.54, 1.09)	1.44 × 10-1	3.23 × 10-1		0.87 (0.60, 1.25)	4.48 × 10-1	7.72 × 10-1		0.88 (0.60, 1.29)	5.09 × 10-1	9.03 × 10-1		0.85 (0.59, 1.22)	3.79 × 10-1	7.00 × 10-1
GP13	1.17 (0.87, 1.58)	3.10 × 10-1	4.65 × 10-1		1.29 (0.87, 1.91)	1.98 × 10-1	5.94 × 10-1		1.02 (0.75, 1.38)	9.11 × 10-1	9.11 × 10-1		0.77 (0.54, 1.11)	1.64 × 10-1	4.91 × 10-1		0.62 (0.41, 0.92)	1.72 × 10-2	1.38 × 10-1		0.61 (0.42, 0.88)	8.00 × 10-3	6.40 × 10-2
GP14	0.68 (0.46, 1.01)	5.50 × 10-2	1.10 × 10-1		0.95 (0.58, 1.55)	8.24 × 10-1	8.99 × 10-1		0.73 (0.49, 1.09)	1.24 × 10-1	3.23 × 10-1		1.00 (0.67, 1.50)	9.97 × 10-1	9.97 × 10-1		1.18 (0.76, 1.84)	4.54 × 10-1	9.03 × 10-1		0.77 (0.51, 1.14)	1.93 × 10-1	5.78 × 10-1
GP15	0.83 (0.60, 1.16)	2.81 × 10-1	4.50 × 10-1		1.02 (0.67, 1.55)	9.29 × 10-1	9.29 × 10-1		0.93 (0.67, 1.30)	6.68 × 10-1	7.63 × 10-1		0.89 (0.64, 1.25)	5.07 × 10-1	7.72 × 10-1		1.07 (0.74, 1.54)	7.24 × 10-1	9.03 × 10-1		0.84 (0.60, 1.18)	3.12 × 10-1	6.81 × 10-1
GP16	0.59 (0.40, 0.85)	5.00 × 10-3	3.00 × 10-2		0.49 (0.30, 0.82)	6.00 × 10-3	4.80 × 10-2		0.75 (0.55, 1.03)	7.94 × 10-2	3.07 × 10-1		0.91 (0.66, 1.25)	5.47 × 10-1	7.72 × 10-1		0.95 (0.69, 1.30)	7.50 × 10-1	9.03 × 10-1		1.08 (0.77, 1.52)	6.39 × 10-1	7.67 × 10-1
GP17	0.83 (0.60, 1.14)	2.51 × 10-1	4.30 × 10-1		0.89 (0.59, 1.33)	5.71 × 10-1	8.15 × 10-1		0.82 (0.59, 1.14)	2.39 × 10-1	4.04 × 10-1		0.88 (0.61, 1.27)	4.91 × 10-1	7.72 × 10-1		0.84 (0.56, 1.24)	3.74 × 10-1	8.79 × 10-1		0.76 (0.53, 1.09)	1.38 × 10-1	5.53 × 10-1
GP18	0.43 (0.26, 0.71)	1.00 × 10-3	2.40 × 10-2		0.34 (0.16, 0.64)	1.00 × 10-3	1.20 × 10-2		0.68 (0.45, 1.02)	6.04 × 10-2	3.07 × 10-1		1.05 (0.73, 1.52)	7.85 × 10-1	8.97 × 10-1		0.93 (0.62, 1.39)	7.11 × 10-1	9.03 × 10-1		0.89 (0.62, 1.28)	5.32 × 10-1	7.16 × 10-1
GP19	0.95 (0.71, 1.26)	7.06 × 10-1	8.07 × 10-1		0.91 (0.63, 1.32)	6.11 × 10-1	8.15 × 10-1		0.92 (0.68, 1.24)	5.91 × 10-1	7.09 × 10-1		1.52 (1.08, 2.13)	1.74 × 10-2	1.04 × 10-1		1.25 (0.89, 1.76)	1.93 × 10-1	6.80 × 10-1		1.14 (0.81, 1.61)	4.43 × 10-1	7.09 × 10-1
GP20	1.01 (0.73, 1.38)	9.62 × 10-1	9.83 × 10-1		0.92 (0.62, 1.36)	6.66 × 10-1	8.41 × 10-1		0.83 (0.60, 1.14)	2.52 × 10-1	4.04 × 10-1		0.45 (0.30, 0.69)	2.00 × 10-4	4.80 × 10-3		0.39 (0.24, 0.64)	< 1.00 × 10-3	< 2.40 × 10-2		0.35 (0.23, 0.55)	< 1.00 × 10-4	< 2.40 × 10-3
GP21	0.86 (0.62, 1.18)	3.42 × 10-1	4.81 × 10-1		1.07 (0.69, 1.65)	7.69 × 10-1	8.99 × 10-1		0.96 (0.69, 1.34)	8.24 × 10-1	8.68 × 10-1		0.94 (0.67, 1.31)	7.07 × 10-1	8.49 × 10-1		0.99 (0.68, 1.43)	9.56 × 10-1	9.56 × 10-1		0.87 (0.62, 1.22)	4.14 × 10-1	7.09 × 10-1
GP22	1.00 (0.74, 1.35)	9.83 × 10-1	9.83 × 10-1		0.87 (0.60, 1.27)	4.81 × 10-1	8.15 × 10-1		0.82 (0.60, 1.11)	1.97 × 10-1	3.63 × 10-1		1.49 (0.98, 2.27)	6.01 × 10-2	2.88 × 10-1		0.97 (0.70, 1.33)	8.28 × 10-1	9.03 × 10-1		0.89 (0.64, 1.24)	4.95 × 10-1	7.16 × 10-1
GP23	0.71 (0.50, 1.01)	5.38 × 10-2	1.10 × 10-1		0.74 (0.48, 1.14)	1.74 × 10-1	5.94 × 10-1		0.73 (0.51, 1.05)	8.98 × 10-2	3.07 × 10-1		1.17 (0.84, 1.64)	3.58 × 10-1	7.72 × 10-1		1.30 (0.88, 1.91)	1.85 × 10-1	6.80 × 10-1		1.11 (0.79, 1.57)	5.37 × 10-1	7.16 × 10-1
GP24	0.72 (0.52, 1.01)	5.43 × 10-2	1.10 × 10-1		0.69 (0.46, 1.02)	6.38 × 10-2	3.83 × 10-1		0.78 (0.55, 1.09)	1.48 × 10-1	3.23 × 10-1		1.54 (1.10, 2.16)	1.11 × 10-2	1.04 × 10-1		1.81 (1.24, 2.64)	2.10 × 10-3	2.52 × 10-2		1.61 (1.14, 2.29)	7.40 × 10-3	6.40 × 10-2
Derived glycans
Sialylation
DG1	0.71 (0.52, 0.99)	4.10 × 10-2	1.87 × 10-1		0.62 (0.41, 0.94)	2.48 × 10-2	3.35 × 10-1		0.80 (0.57, 1.11)	1.83 × 10-1	3.95 × 10-1		1.48 (1.05, 2.10)	2.72 × 10-2	2.06 × 10-1		1.13 (0.81, 1.59)	4.76 × 10-1	8.38 × 10-1		1.40 (0.99, 2.00)	6.06 × 10-2	2.96 × 10-1
DG2	0.83 (0.62, 1.12)	2.22 × 10-1	3.63 × 10-1		0.74 (0.51, 1.08)	1.13 × 10-1	6.77 × 10-1		0.79 (0.58, 1.08)	1.38 × 10-1	3.55 × 10-1		1.82 (1.30, 2.55)	5.00 × 10-4	1.35 × 10-2		1.55 (1.07, 2.26)	2.18 × 10-2	3.89 × 10-1		1.58 (1.12, 2.21)	8.30 × 10-3	1.12 × 10-1
DG3	0.46 (0.29, 0.73)	1.00 × 10-3	2.97 × 10-2		0.62 (0.39, 0.99)	4.29 × 10-2	4.16 × 10-1		0.69 (0.47, 1.00)	5.26 × 10-2	3.55 × 10-1		0.95 (0.67, 1.35)	7.68 × 10-1	8.64 × 10-1		0.87 (0.59, 1.30)	4.95 × 10-1	8.38 × 10-1		0.86 (0.61, 1.23)	4.15 × 10-1	6.80 × 10-1
DG4	0.69 (0.50, 0.95)	2.40 × 10-2	1.62 × 10-1		0.70 (0.47, 1.04)	8.03 × 10-2	5.42 × 10-1		0.70 (0.51, 0.98)	3.67 × 10-2	3.55 × 10-1		1.57 (1.13, 2.20)	7.70 × 10-3	1.15 × 10-1		1.45 (1.01, 2.08)	4.32 × 10-2	3.89 × 10-1		1.26 (0.90, 1.76)	1.76 × 10-1	5.27 × 10-1
DG5	0.80 (0.59, 1.08)	1.40 × 10-1	3.15 × 10-1		0.62 (0.42, 0.92)	1.68 × 10-2	3.35 × 10-1		0.86 (0.63, 1.18)	3.46 × 10-1	6.02 × 10-1		1.06 (0.77, 1.47)	7.17 × 10-1	8.60 × 10-1		0.99 (0.71, 1.39)	9.60 × 10-1	9.87 × 10-1		1.20 (0.86, 1.68)	2.90 × 10-1	6.38 × 10-1
DG6	0.82 (0.61, 1.10)	1.82 × 10-1	3.29 × 10-1		0.62 (0.42, 0.91)	1.54 × 10-2	3.35 × 10-1		0.94 (0.69, 1.27)	6.79 × 10-1	8.46 × 10-1		1.26 (0.91, 1.75)	1.72 × 10-1	4.05 × 10-1		1.09 (0.78, 1.53)	6.05 × 10-1	8.38 × 10-1		1.43 (1.02, 2.02)	3.91 × 10-2	2.25 × 10-1
DG7	1.05 (0.78, 1.43)	7.39 × 10-1	8.13 × 10-1		0.85 (0.59, 1.24)	4.08 × 10-1	8.38 × 10-1		0.99 (0.73, 1.36)	9.69 × 10-1	9.69 × 10-1		0.98 (0.69, 1.38)	9.02 × 10-1	9.19 × 10-1		1.37 (0.92, 2.05)	1.23 × 10-1	6.62 × 10-1		1.11 (0.78, 1.57)	5.75 × 10-1	8.27 × 10-1
DG8	1.30 (0.95, 1.78)	1.00 × 10-1	2.58 × 10-1		1.12 (0.75, 1.69)	5.74 × 10-1	8.38 × 10-1		1.13 (0.81, 1.56)	4.74 × 10-1	6.83 × 10-1		1.33 (0.95, 1.88)	1.00 × 10-1	3.06 × 10-1		1.13 (0.79, 1.62)	4.91 × 10-1	8.38 × 10-1		1.08 (0.78, 1.51)	6.39 × 10-1	8.58 × 10-1
DG9	0.77 (0.57, 1.04)	9.08 × 10-2	2.58 × 10-1		0.67 (0.45, 0.99)	4.62 × 10-2	4.16 × 10-1		0.82 (0.60, 1.13)	2.28 × 10-1	4.50 × 10-1		0.90 (0.64, 1.27)	5.61 × 10-1	7.22 × 10-1		0.96 (0.67, 1.37)	8.23 × 10-1	9.45 × 10-1		1.10 (0.78, 1.55)	5.97 × 10-1	8.27 × 10-1
DG10	0.96 (0.70, 1.33)	8.10 × 10-1	8.57 × 10-1		1.02 (0.68, 1.54)	9.27 × 10-1	9.80 × 10-1		0.98 (0.71, 1.36)	9.09 × 10-1	9.44 × 10-1		0.89 (0.62, 1.28)	5.23 × 10-1	7.07 × 10-1		0.93 (0.63, 1.37)	7.12 × 10-1	8.56 × 10-1		0.81 (0.57, 1.16)	2.49 × 10-1	6.04 × 10-1
DG11	0.98 (0.73, 1.31)	8.70 × 10-1	9.04 × 10-1		0.99 (0.68, 1.46)	9.77 × 10-1	9.80 × 10-1		1.04 (0.77, 1.40)	8.13 × 10-1	8.82 × 10-1		0.85 (0.59, 1.23)	7.02 × 10-1	8.60 × 10-1		0.86 (0.58, 1.28)	4.53 × 10-1	8.38 × 10-1		0.81 (0.56, 1.17)	2.57 × 10-1	6.04 × 10-1
DG12	1.39 (1.05, 1.86)	2.32 × 10-2	1.62 × 10-1		1.45 (0.98, 2.15)	6.10 × 10-2	4.71 × 10-1		1.20 (0.89, 1.61)	2.41 × 10-1	4.50 × 10-1		1.43 (0.96, 2.14)	8.08 × 10-2	2.91 × 10-1		1.01 (0.71, 1.43)	9.52 × 10-1	9.87 × 10-1		1.02 (0.71, 1.48)	8.99 × 10-1	9.70 × 10-1
Bisecting N-acetylglucosamine
DG13	1.26 (0.91, 1.74)	1.64 × 10-1	3.29 × 10-1		1.08 (0.71, 1.64)	7.29 × 10-1	8.95 × 10-1		1.14 (0.82, 1.58)	4.53 × 10-1	6.83 × 10-1		1.31 (0.95, 1.82)	1.02 × 10-1	3.06 × 10-1		1.48 (1.03, 2.13)	3.61 × 10-2	3.89 × 10-1		1.38 (0.97, 1.95)	7.36 × 10-2	3.06 × 10-1
DG14	1.33 (0.97, 1.83)	7.64 × 10-2	2.58 × 10-1		1.16 (0.77, 1.75)	4.84 × 10-1	8.38 × 10-1		1.16 (0.84, 1.61)	3.65 × 10-1	6.16 × 10-1		1.21 (0.86, 1.70)	2.79 × 10-1	5.01 × 10-1		1.00 (0.70, 1.43)	9.87 × 10-1	9.87 × 10-1		1.07 (0.76, 1.51)	7.07 × 10-1	8.83 × 10-1
DG15	0.91 (0.65, 1.26)	5.63 × 10-1	7.29 × 10-1		0.80 (0.52, 1.22)	3.00 × 10-1	8.38 × 10-1		0.67 (0.48, 0.95)	2.29 × 10-2	3.55 × 10-1		1.34 (0.97, 1.86)	8.05 × 10-2	2.91 × 10-1		1.41 (0.99, 2.02)	5.69 × 10-2	4.39 × 10-1		1.19 (0.85, 1.65)	3.07 × 10-1	6.38 × 10-1
DG16	1.10 (0.82, 1.48)	5.42 × 10-1	7.29 × 10-1		0.98 (0.66, 1.47)	9.28 × 10-1	9.80 × 10-1		1.13 (0.83, 1.54)	4.48 × 10-1	6.83 × 10-1		1.28 (0.92, 1.79)	1.45 × 10-1	3.72 × 10-1		0.90 (0.64, 1.24)	5.10 × 10-1	8.38 × 10-1		1.48 (1.02, 2.15)	4.00 × 10-2	2.25 × 10-1
DG17	1.05 (0.77, 1.44)	7.53 × 10-1	8.13 × 10-1		0.97 (0.64, 1.48)	8.92 × 10-1	9.80 × 10-1		1.10 (0.79, 1.52)	5.77 × 10-1	7.42 × 10-1		1.04 (0.74, 1.46)	8.24 × 10-1	9.08 × 10-1		0.98 (0.67, 1.43)	9.30 × 10-1	9.87 × 10-1		1.12 (0.78, 1.61)	5.24 × 10-1	7.85 × 10-1
Neutral glycans
DG18	1.35 (1.00, 1.83)	4.86 × 10-2	1.87 × 10-1		1.25 (0.84, 1.86)	2.68 × 10-1	8.38 × 10-1		1.14 (0.85, 1.54)	3.81 × 10-1	6.24 × 10-1		1.60 (0.90, 2.86)	1.13 × 10-1	3.21 × 10-1		1.02 (0.78, 1.33)	9.00 × 10-1	9.87 × 10-1		0.99 (0.72, 1.36)	9.43 × 10-1	9.79 × 10-1
DG19	1.11 (0.84, 1.47)	4.58 × 10-1	6.35 × 10-1		1.13 (0.77, 1.64)	5.37 × 10-1	8.38 × 10-1		1.12 (0.83, 1.49)	4.60 × 10-1	6.83 × 10-1		1.00 (0.74, 1.37)	9.81 × 10-1	9.81 × 10-1		1.13 (0.83, 1.56)	4.41 × 10-1	8.38 × 10-1		1.51 (1.02, 2.23)	4.17 × 10-2	2.25 × 10-1
DG20	1.47 (1.04, 2.08)	3.01 × 10-2	1.72 × 10-1		1.11 (0.71, 1.72)	6.47 × 10-1	8.64 × 10-1		1.32 (0.93, 1.88)	1.19 × 10-1	3.55 × 10-1		1.42 (1.01, 2.01)	4.42 × 10-2	2.09 × 10-1		1.18 (0.83, 1.68)	3.61 × 10-1	8.38 × 10-1		1.66 (1.17, 2.37)	4.90 × 10-3	9.18 × 10-2
DG21	1.54 (1.09, 2.16)	1.36 × 10-2	1.22 × 10-1		1.77 (1.09, 2.86)	2.11 × 10-2	3.35 × 10-1		1.37 (0.97, 1.95)	7.56 × 10-2	3.55 × 10-1		1.12 (0.81, 1.57)	4.92 × 10-1	6.96 × 10-1		1.09 (0.75, 1.57)	6.69 × 10-1	8.40 × 10-1		1.10 (0.79, 1.53)	5.85 × 10-1	8.27 × 10-1
DG22	1.53 (1.11, 2.11)	8.90 × 10-3	9.61 × 10-2		1.24 (0.82, 1.86)	3.11 × 10-1	8.38 × 10-1		1.42 (1.02, 1.98)	3.64 × 10-2	3.55 × 10-1		1.23 (0.85, 1.77)	2.76 × 10-1	5.01 × 10-1		0.88 (0.60, 1.28)	5.03 × 10-1	8.38 × 10-1		1.77 (1.19, 2.63)	5.10 × 10-3	9.18 × 10-2
DG23	1.08 (0.81, 1.43)	5.98 × 10-1	7.29 × 10-1		1.21 (0.83, 1.77)	3.19 × 10-1	8.38 × 10-1		1.01 (0.76, 1.34)	9.67 × 10-1	9.69 × 10-1		0.82 (0.58, 1.14)	2.34 × 10-1	4.85 × 10-1		0.81 (0.56, 1.17)	2.57 × 10-1	8.38 × 10-1		0.87 (0.62, 1.24)	4.40 × 10-1	6.99 × 10-1
DG24	0.61 (0.44, 0.84)	2.70 × 10-3	4.86 × 10-2		0.77 (0.51, 1.17)	2.18 × 10-1	8.38 × 10-1		0.70 (0.50, 0.98)	3.52 × 10-2	3.55 × 10-1		0.64 (0.45, 0.92)	1.44 × 10-2	1.56 × 10-1		1.07 (0.72, 1.61)	7.29 × 10-1	8.56 × 10-1		0.66 (0.46, 0.94)	2.20 × 10-2	1.98 × 10-1
DG25	0.84 (0.62, 1.13)	2.39 × 10-1	3.80 × 10-1		0.92 (0.62, 1.36)	6.72 × 10-1	8.64 × 10-1		0.85 (0.62, 1.15)	2.93 × 10-1	5.27 × 10-1		0.90 (0.64, 1.26)	5.44 × 10-1	7.16 × 10-1		1.23 (0.85, 1.79)	2.80 × 10-1	8.38 × 10-1		0.85 (0.60, 1.20)	3.50 × 10-1	6.80 × 10-1
DG26	0.93 (0.70, 1.23)	6.08 × 10-1	7.29 × 10-1		1.01 (0.69, 1.47)	9.80 × 10-1	9.80 × 10-1		1.05 (0.78, 1.41)	7.71 × 10-1	8.82 × 10-1		0.70 (0.50, 0.98)	3.52 × 10-2	2.06 × 10-1		0.89 (0.63, 1.26)	5.12 × 10-1	8.38 × 10-1		0.86 (0.61, 1.22)	4.00 × 10-1	6.80 × 10-1
DG27	1.29 (0.96, 1.72)	8.78 × 10-2	2.58 × 10-1		1.23 (0.84, 1.82)	2.88 × 10-1	8.38 × 10-1		1.23 (0.91, 1.66)	1.80 × 10-1	3.95 × 10-1		0.93 (0.69, 1.24)	6.08 × 10-1	7.64 × 10-1		1.13 (0.72, 1.78)	6.02 × 10-1	8.38 × 10-1		0.94 (0.60, 1.45)	7.63 × 10-1	8.93 × 10-1
DG28	0.76 (0.53, 1.08)	1.27 × 10-1	2.97 × 10-1		0.91 (0.58, 1.42)	6.69 × 10-1	8.64 × 10-1		0.75 (0.52, 1.08)	1.16 × 10-1	3.55 × 10-1		1.14 (0.79, 1.64)	4.81 × 10-1	6.96 × 10-1		0.68 (0.47, 0.98)	3.84 × 10-2	3.89 × 10-1		1.00 (0.70, 1.43)	9.98 × 10-1	9.98 × 10-1
DG29	1.09 (0.80, 1.49)	5.78 × 10-1	7.29 × 10-1		1.18 (0.79, 1.77)	4.12 × 10-1	8.38 × 10-1		0.96 (0.70, 1.32)	8.18 × 10-1	8.82 × 10-1		0.87 (0.61, 1.25)	4.63 × 10-1	6.96 × 10-1		0.88 (0.59, 1.31)	5.34 × 10-1	8.38 × 10-1		0.69 (0.48, 0.99)	4.10 × 10-2	2.25 × 10-1
DG30	0.66 (0.44, 0.99)	4.59 × 10-2	1.87 × 10-1		0.86 (0.52, 1.43)	5.65 × 10-1	8.38 × 10-1		0.71 (0.47, 1.06)	9.53 × 10-2	3.55 × 10-1		1.03 (0.70, 1.51)	8.92 × 10-1	9.19 × 10-1		1.01 (0.66, 1.53)	9.74 × 10-1	9.87 × 10-1		0.75 (0.51, 1.11)	1.49 × 10-1	5.02 × 10-1
DG31	0.79 (0.56, 1.12)	1.85 × 10-1	3.29 × 10-1		0.93 (0.60, 1.43)	7.23 × 10-1	8.95 × 10-1		0.89 (0.63, 1.26)	4.99 × 10-1	6.91 × 10-1		1.06 (0.75, 1.48)	4.73 × 10-1	6.96 × 10-1		1.09 (0.76, 1.58)	6.38 × 10-1	8.40 × 10-1		0.95 (0.68, 1.34)	7.77 × 10-1	8.93 × 10-1
Galactosylation
DG32	1.47 (1.03, 2.09)	3.19 × 10-2	1.72 × 10-1		1.17 (0.75, 1.83)	4.99 × 10-1	8.38 × 10-1		1.17 (0.75, 1.83)	2.31 × 10-1	4.50 × 10-1		1.20 (0.85, 1.69)	2.99 × 10-1	5.05 × 10-1		1.24 (0.86, 1.79)	2.56 × 10-1	8.38 × 10-1		1.24 (0.86, 1.79)	2.56 × 10-1	6.04 × 10-1
DG33	0.65 (0.48, 0.88)	5.20 × 10-3	7.02 × 10-2		0.84 (0.57, 1.24)	3.75 × 10-1	8.38 × 10-1		0.75 (0.55, 1.03)	7.42 × 10-2	3.55 × 10-1		0.89 (0.64, 1.24)	5.03 × 10-1	6.96 × 10-1		1.34 (0.95, 1.89)	9.96 × 10-2	5.98 × 10-1		0.96 (0.68, 1.34)	7.95 × 10-1	8.94 × 10-1
DG34	0.66 (0.44, 0.99)	4.60 × 10-2	1.87 × 10-1		0.87 (0.53, 1.43)	5.72 × 10-1	8.38 × 10-1		0.71 (0.47, 1.06)	9.50 × 10-2	3.55 × 10-1		1.06 (0.73, 1.55)	7.54 × 10-1	8.64 × 10-1		1.12 (0.74, 1.70)	5.89 × 10-1	8.38 × 10-1		0.84 (0.58, 1.22)	3.61 × 10-1	6.80 × 10-1
Core fucosylation
DG35	1.01 (0.76, 1.34)	9.69 × 10-1	9.87 × 10-1		0.91 (0.62, 1.32)	6.17 × 10-1	8.55 × 10-1		1.03 (0.77, 1.38)	8.33 × 10-1	8.82 × 10-1		1.46 (1.02, 2.07)	3.78 × 10-2	2.06 × 10-1		1.19 (0.80, 1.76)	3.98 × 10-1	8.38 × 10-1		1.41 (0.98, 2.02)	6.58 × 10-2	2.96 × 10-1
DG36	1.00 (0.76, 1.33)	9.90 × 10-1	9.90 × 10-1		0.89 (0.61, 1.30)	5.31 × 10-1	8.38 × 10-1		0.96 (0.72, 1.29)	8.06 × 10-1	8.82 × 10-1		1.05 (0.78, 1.41)	7.49 × 10-1	8.64 × 10-1		0.91 (0.66, 1.25)	5.62 × 10-1	8.38 × 10-1		0.83 (0.59, 1.18)	2.99 × 10-1	6.38 × 10-1
DG37	0.86 (0.66, 1.14)	2.97 × 10-1	4.22 × 10-1		0.82 (0.56, 1.19)	2.91 × 10-1	8.38 × 10-1		0.96 (0.72, 1.27)	7.54 × 10-1	8.82 × 10-1		1.20 (0.87, 1.65)	2.71 × 10-1	5.01 × 10-1		0.81 (0.56, 1.17)	2.61 × 10-1	8.38 × 10-1		1.08 (0.77, 1.51)	6.63 × 10-1	8.58 × 10-1
DG38	0.94 (0.71, 1.25)	6.62 × 10-1	7.60 × 10-1		0.99 (0.68, 1.43)	9.47 × 10-1	9.80 × 10-1		1.06 (0.79, 1.42)	6.89 × 10-1	8.46 × 10-1		1.18 (0.84, 1.64)	3.40 × 10-1	5.39 × 10-1		1.16 (0.81, 1.66)	4.22 × 10-1	8.38 × 10-1		1.12 (0.80, 1.58)	5.11 × 10-1	7.85 × 10-1
DG39	0.84 (0.63, 1.13)	2.52 × 10-1	3.89 × 10-1		0.85 (0.58, 1.25)	4.13 × 10-1	8.38 × 10-1		0.83 (0.62, 1.13)	2.34 × 10-1	4.50 × 10-1		1.32 (0.95, 1.83)	1.01 × 10-1	3.06 × 10-1		1.13 (0.81, 1.57)	4.62 × 10-1	8.38 × 10-1		1.05 (0.75, 1.47)	7.69 × 10-1	8.93 × 10-1
DG40	0.94 (0.71, 1.26)	6.93 × 10-1	7.79 × 10-1		0.88 (0.61, 1.29)	5.14 × 10-1	8.38 × 10-1		0.91 (0.68, 1.23)	5.46 × 10-1	7.19 × 10-1		1.03 (0.74, 1.43)	8.78 × 10-1	9.19 × 10-1		1.07 (0.74, 1.54)	7.26 × 10-1	8.56 × 10-1		0.86 (0.61, 1.21)	3.96 × 10-1	6.80 × 10-1
DG41	0.82 (0.62, 1.10)	1.89 × 10-1	3.29 × 10-1		0.84 (0.58, 1.23)	3.73 × 10-1	8.38 × 10-1		0.81 (0.60, 1.09)	1.54 × 10-1	3.78 × 10-1		1.36 (0.98, 1.90)	6.77 × 10-2	2.81 × 10-1		1.58 (1.09, 2.30)	1.63 × 10-2	3.89 × 10-1		1.15 (0.82, 1.62)	4.09 × 10-1	6.80 × 10-1
DG42	0.82 (0.61, 1.11)	2.01 × 10-1	3.39 × 10-1		0.97 (0.65, 1.44)	8.82 × 10-1	9.80 × 10-1		0.89 (0.65, 1.22)	4.81 × 10-1	6.83 × 10-1		1.46 (1.03, 2.06)	3.32 × 10-2	2.06 × 10-1		1.31 (0.91, 1.88)	1.42 × 10-1	6.98 × 10-1		1.28 (0.89, 1.84)	1.75 × 10-1	5.27 × 10-1
Core fucosylation and bisecting N-acetylglucosamine
DG43	1.23 (0.91, 1.65)	1.73 × 10-1	3.29 × 10-1		1.15 (0.78, 1.69)	4.87 × 10-1	8.38 × 10-1		1.26 (0.93, 1.71)	1.31 × 10-1	3.55 × 10-1		0.79 (0.57, 1.10)	1.60 × 10-1	3.92 × 10-1		0.79 (0.57, 1.1)	1.55 × 10-1	6.99 × 10-1		1.00 (0.71, 1.41)	9.93 × 10-1	9.98 × 10-1
DG44	1.07 (0.8, 1.44)	6.30 × 10-1	7.39 × 10-1		1.10 (0.76, 1.61)	6.14 × 10-1	8.55 × 10-1		1.10 (0.82, 1.48)	5.40 × 10-1	7.19 × 10-1		0.71 (0.51, 1.00)	4.65 × 10-2	2.09 × 10-1		0.71 (0.49, 1.02)	6.66 × 10-2	4.50 × 10-1		0.81 (0.57, 1.14)	2.31 × 10-1	6.04 × 10-1
DG45	1.18 (0.89, 1.57)	2.61 × 10-1	3.91 × 10-1		1.14 (0.78, 1.66)	4.98 × 10-1	8.38 × 10-1		1.24 (0.92, 1.66)	1.63 × 10-1	3.83 × 10-1		0.97 (0.69, 1.35)	8.46 × 10-1	9.13 × 10-1		0.93 (0.71, 1.22)	6.04 × 10-1	8.38 × 10-1		1.16 (0.81, 1.67)	4.10 × 10-1	6.80 × 10-1
DG46	1.29 (0.94, 1.75)	1.14 × 10-1	2.79 × 10-1		1.02 (0.68, 1.54)	9.07 × 10-1	9.80 × 10-1		1.32 (0.96, 1.83)	9.01 × 10-2	3.55 × 10-1		0.83 (0.60, 1.14)	2.50 × 10-1	5.01 × 10-1		0.91 (0.67, 1.23)	5.38 × 10-1	8.38 × 10-1		1.02 (0.71, 1.47)	9.24 × 10-1	9.79 × 10-1
DG47	1.23 (0.92, 1.65)	1.55 × 10-1	3.29 × 10-1		1.16 (0.79, 1.70)	4.47 × 10-1	8.38 × 10-1		1.26 (0.93, 1.70)	1.38 × 10-1	3.55 × 10-1		0.82 (0.60, 1.13)	2.29 × 10-1	4.85 × 10-1		0.86 (0.62, 1.2)	3.76 × 10-1	8.38 × 10-1		1.06 (0.76, 1.49)	7.19 × 10-1	8.83 × 10-1
DG48	1.23 (0.92, 1.65)	1.72 × 10-1	3.29 × 10-1		1.16 (0.79, 1.71)	4.47 × 10-1	8.38 × 10-1		1.26 (0.93, 1.71)	1.37 × 10-1	3.55 × 10-1		0.84 (0.61, 1.16)	2.89 × 10-1	5.03 × 10-1		0.92 (0.67, 1.28)	6.34 × 10-1	8.40 × 10-1		1.08 (0.77, 1.51)	6.68 × 10-1	8.58 × 10-1
DG49	0.84 (0.61, 1.15)	2.85 × 10-1	4.17 × 10-1		0.84 (0.56, 1.27)	4.12 × 10-1	8.38 × 10-1		0.78 (0.57, 1.08)	1.34 × 10-1	3.55 × 10-1		1.42 (1.02, 1.98)	3.81 × 10-2	2.06 × 10-1		1.53 (1.07, 2.19)	1.90 × 10-2	3.89 × 10-1		1.23 (0.89, 1.72)	2.14 × 10-1	6.04 × 10-1
DG50	1.09 (0.80, 1.49)	5.87 × 10-1	7.29 × 10-1		1.19 (0.80, 1.77)	3.99 × 10-1	8.38 × 10-1		0.97 (0.71, 1.32)	8.23 × 10-1	8.82 × 10-1		0.83 (0.57, 1.20)	3.18 × 10-1	5.21 × 10-1		0.82 (0.54, 1.23)	3.40 × 10-1	8.38 × 10-1		0.64 (0.44, 0.93)	1.88 × 10-2	1.98 × 10-1
DG51	1.31 (0.96, 1.78)	8.64 × 10-2	2.58 × 10-1		1.03 (0.69, 1.53)	9.02 × 10-1	9.80 × 10-1		1.31 (0.95, 1.80)	1.05 × 10-1	3.55 × 10-1		0.79 (0.59, 1.07)	1.30 × 10-1	3.52 × 10-1		0.99 (0.73, 1.35)	9.37 × 10-1	9.87 × 10-1		0.97 (0.68, 1.38)	8.65 × 10-1	9.53 × 10-1
DG52	1.31 (0.96, 1.78)	9.34 × 10-2	2.58 × 10-1		1.04 (0.69, 1.56)	8.62 × 10-1	9.80 × 10-1		1.31 (0.95, 1.82)	1.01 × 10-1	3.55 × 10-1		0.64 (0.46, 0.89)	8.50 × 10-3	1.15 × 10-1		0.90 (0.64, 1.26)	5.38 × 10-1	8.38 × 10-1		0.78 (0.55, 1.09)	1.48 × 10-1	5.02 × 10-1
DG53	0.74 (0.52, 1.06)	9.68 × 10-2	2.58 × 10-1		0.87 (0.55, 1.37)	5.35 × 10-1	8.38 × 10-1		0.71 (0.49, 1.02)	6.02 × 10-2	3.55 × 10-1		1.84 (1.31, 2.59)	5.00 × 10-4	1.35 × 10-2		1.07 (0.78, 1.46)	6.69 × 10-1	8.40 × 10-1		1.75 (1.23, 2.50)	2.00 × 10-3	9.18 × 10-2
DG54	1.70 (1.24, 2.33)	1.10 × 10-3	2.97 × 10-2		1.27 (0.84, 1.91)	2.57 × 10-1	8.38 × 10-1		1.32 (0.96, 1.82)	8.36 × 10-2	3.55 × 10-1		0.81 (0.57, 1.14)	2.22 × 10-1	4.85 × 10-1		0.78 (0.54, 1.12)	1.79 × 10-1	7.44 × 10-1		0.74 (0.52, 1.06)	9.74 × 10-2	3.76 × 10-1
GP, glycan peak; DG, derived glycan; HDC, hypertension and type 2 diabetes mellitus comorbidity; HTN, hypertension; T2DM, type 2 diabetes mellitus; FDR, false discovery rate.
Statistical significance was set at p < 0.05.
For the pooling of Chinese Muslim ethnic minorities, logistic regression controlled for age, gender, ethnicity, BMI, and dyslipidemia; For the Han Chinese, logistic regression controlled for age, gender, BMI and dyslipidemia.
FDR was controlled using the Benjamini-Hochberg method.
p*, adjusted for the aforementioned coveriates in logistic regression analysis.
p**, adjusted for the aforementioned coveriates and FDR in logistic regression analysis.

## Sheet: table S5
Table S5 The differences of AUC between three type of models
		Pooling of Chinese Muslim ethnic minorities					Han Chinese
		AUC (95%CI)	Z	SE	p*		AUC (95%CI)	Z	SE	p*
HDC vs. HTN	glycan-based model vs. baseline model	0.025 (-0.082, 0.129)	0.439	0.054	6.61 × 10-1		0.049 (-0.055, 0.158)	0.944	0.0544	3.68 × 10-1
	combined model vs. baseline model	0.064 (0.002, 0.126)	2.035	0.0315	4.18 × 10-2		0.064 (0.008, 0.118)	2.261	0.028	2.22 × 10-2
	combined model vs. glycan-based model	0.039 (-0.017, 0.098)	1.388	0.0291	1.65 × 10-1		0.113 (0.044, 0.185)	3.167	0.0362	1.74 × 10-3
HDC vs. T2DM	glycan-based model vs. baseline model	0.032 (-0.082, 0.148)	0.562	0.0588	5.74 × 10-1		0.054 (-0.072, 0.180)	0.846	0.0642	3.98× 10-1
	combined model vs. baseline model	0.065 (-0.009, 0.139)	1.713	0.0379	8.66 × 10-2		0.080 (-0.013, 0.172)	1.696	0.0472	8.99 × 10-2
	combined model vs. glycan-based model	0.033 (-0.026, 0.090)	1.084	0.0294	2.78 × 10-1		0.026 (-0.020, 0.072)	1.098	0.0234	2.72 × 10-1
HDC vs. Controls	glycan-based model vs. baseline model	0.093 (0.004, 0.182)	2.057	0.0452	3.97 × 10-2		0.115 (0.028, 0.204)	2.591	0.0447	9.56 × 10-3
	combined model vs. baseline model	0.015 (-0.011, 0.042)	1.162	0.0136	2.45 × 10-1		0.030 (0.003, 0.055)	2.207	0.0133	2.73 × 10-1
	combined model vs. glycan-based model	0.108 (0.039, 0.179)	3.056	0.0356	2.24 × 10-3		0.145 (0.075, 0.216)	4.024	0.0361	5.72 × 10-5
AUC, area under the curve; CI, confidence interval; HDC, hypertension and type 2 diabetes mellitus comorbidity; HTN, hypertension; T2DM, type 2 diabetes mellitus; SE, standard error.
p* < 0.05 was considered statistical significance.
